# Supplementary material for: CanID: A Robust and Accurate RNA-seq Expression-based Diagnostic Classification Scheme for Pediatric Malignancies
Source: Genomics Proteomics Bioinformatics. 2025 Nov 29;23(6):qzaf122. doi: 10.1093/gpbjnl/qzaf122 (PMC13222492; doi:10.1093/gpbjnl/qzaf122)
Supplement: qzaf122_Supplementary_Data [file qzaf122_supplementary_data.zip]

Archive with 3 entries (3 files):
- Supplementary material captions.docx
- Supplementary_Figures.pdf
- Supplementary_Tables.xlsx
