# Supplementary material for: CanID: A Robust and Accurate RNA-seq Expression-based Diagnostic Classification Scheme for Pediatric Malignancies
Source: Genomics Proteomics Bioinformatics. 2025 Nov 29;23(6):qzaf122. doi: 10.1093/gpbjnl/qzaf122 (PMC13222492; doi:10.1093/gpbjnl/qzaf122)
Supplement: qzaf122_Supplementary_Data [file qzaf122_supplementary_data.zip › Supplementary_Tables.xlsx]

## Sheet: Table S1
	Table S1:	Summary of the training, testing, and other groups used in CanID development.
		This table lists sample distributions across solid tumors (ST) and hematologic malignancies (HM) from St. Jude Cloud (Sj-Cloud), TARGET, Zero, and Clinical Pilot datasets.
	Group	Dataset	Cohort	Count	Set Total	Total
	Train	ST	SJ-Cloud	450	456	1769
			Zero	6
		HM	SJ-Cloud	1275	1313
			TARGET	38
	TestData1	ST	SJ-Cloud	179	181	703
			Zero	2
		HM	SJ-Cloud	509	522
			TARGET	13
	TestData2	ST	TARGET	451	451	1032
		HM		581	581
	TestData3	ST	Clinical Pilot	20	20	48
		HM		28	28
	Ambiguous-NOS	ST	SJ-Cloud	16	16	795
		HM	SJ-Cloud	351	779
			TARGET	428
	RMSNOS	ST	SJ-Cloud	36	36	36
	Low-Confidence	ST	SJ-Cloud	52	52	52
	Rare	ST	SJ-Cloud	202	222	391
			TARGET	13
			Clinical Pilot	7
		HM	SJ-Cloud	132	169
			TARGET	31
			Clinical Pilot	6
					Total	4826

## Sheet: Table S2
	Table S2:	Distribution of tumor samples across cohort source.
	Cohort	Dataset	Set Total	Total
	SJ-Cloud	ST	935	3202
		HM	2267
	Target	ST	464	1555
		HM	1091
	Zero	ST	8	8
		HM	0
	Clinical Pilot	ST	27	61
		HM	34
			Total	4826

## Sheet: Table S3
	Table S3:	Classification performance of CanID across independent test datasets.
	Group	Dataset	Count	Below Threshold	Scored	Correct	Missed	Dataset Accuracy	Group Accuracy
	TestData1	ST	181	6	175	173	2	0.989	0.95
		HM	522	38	484	453	31	0.936
	TestData2	ST	451	0	451	446	5	0.989	0.952
		HM	581	66	515	474	41	0.92
	TestData3	ST	20	1	19	19	0	1	0.955
		HM	28	3	25	23	2	0.92
	Low-Confidence	ST	52	2	50	49	1	0.98	0.98

## Sheet: Table S4
	Table S4:	Prediction outcomes for rare cases across cohorts.
	Dataset	Cohort	Count	Below Threshold	Predicted	Fraction Below Threshold	All Total	All Below Threshold	All Predicted	All Fraction
	ST	SJ-Cloud	202	105	97	0.52	222	123	99	0.554
		TARGET	13	12	1	0.923
		Clinical Pilot	7	6	1	0.857
	HM	SJ-Cloud	132	82	50	0.621	169	100	69	0.592
		TARGET	31	13	18	0.419
		Clinical Pilot	6	5	1	0.833

## Sheet: Table S5
	Table S5:	Summary of clinical and research projects contributing RNA-seq data, including sequencing protocol across solid tumor and hematologic malignancy datasets.
	Project Name	Project Type	Total RNA Protocol	PolyA RNA Protocol	Fraction Total	Fraction PolyA	ST Samples	HM Samples
	Genomes 4 Kids (G4K)	clinical	190	0	1	0	68	122
	Real-time Clinical Genomics (RTCG)	clinical	1423	0	1	0	676	747
	Childhood Solid Tumor Network (CSTN)	research	103	2	0.981	0.019	105	0
	CICERO Benchmark	research	0	24	0	1	0	24
	Genomics and transcriptomics of relapsed pediatric AML (RPAML)	research	129	0	1	0	0	129
	Pan-Acute Lymphoblastic Leukemia (PanALL)	research	357	307	0.538	0.462	0	664
	Pediatric Acute Myeloid Leukemia (PedAML)	research	130	0	1	0	0	130
	Pediatric Cancer Genome Project (PCGP)	research	13	472	0.027	0.973	86	399
	Pediatric Therapy-related Myeloid Neoplasms (tMN)	research	52	0	1	0	0	52

## Sheet: Table S6
	Table S6:	ANOVA-based ranking of solid tumor principal components.
		Principal components (PCs) are ranked by F-statistic with corresponding p-values and FDR-adjusted p-values.
		The top nine PCs exhibit extremely low FDR values ( < 1E-106), indicating very strong discriminatory power
	Significant PC	F-statistic	p-value	FDR corrected
	PC4	252.261	2.36273e-189	1.63029e-187
	PC9	198.498	1.22145e-169	4.21401e-168
	PC1	178.245	5.04314e-161	1.15992e-159
	PC3	125.89	2.37475e-134	4.09644e-133
	PC6	123.075	1.1032e-132	1.52241e-131
	PC7	121.796	6.44555e-132	7.41238e-131
	PC8	104.278	9.48266e-121	9.34719e-120
	PC2	86.5164	6.26667e-108	5.405e-107
	PC5	85.0787	8.1885e-107	6.27785e-106
	PC10	44.7669	9.57245e-69	6.60499e-68
	PC16	19.9475	7.30186e-35	4.58026e-34
	PC12	19.3698	6.37753e-34	3.66708e-33
	PC17	18.3742	2.79658e-32	1.48434e-31
	PC24	13.0616	4.47579e-23	2.20592e-22
	PC14	12.2701	1.22248e-21	5.62339e-21
	PC11	11.845	7.33769e-21	3.16438e-20
	PC20	10.3026	5.36091e-18	2.1759e-17
	PC15	8.57171	1.02507e-14	3.92945e-14
	PC21	7.39116	1.91751e-12	6.96359e-12
	PC19	7.05696	8.50194e-12	2.93317e-11

## Sheet: Table S7
	Table S7:	Principal component feature counts required to explain variance in solid tumor and hematologic malignancy datasets.
		The table reports the number of principal components (PCs) needed to explain increasing levels of variance.
		Values marked "N/A" indicate sets that were not generated.
	Variance Explained	Solid Tumor PC Feature Count	Hematologic Malignancy PC Feature Count
	0.65	19	N/A
	0.7	28	N/A
	0.75	44	139
	0.8	69	221
	0.85	105	340
	0.9	159	509
	0.95	239	756
	0.99	346	1078

## Sheet: Table S8
	Table S8:	CanID Base Model Parameters of the ensemble classifier.
	Base Classifier	Call
	Linear SVC	CalibratedClassifierCV(LinearSVC(dual=False,multi_class="ovr", verbose=False, max_iter=10000))
	MLPClassifier	MLPClassifier(max_iter=1000, early_stopping=True)
	LogisticRegression	LogisticRegression(multi_class="multinomial", max_iter=100000)
	RandomForestClassifier	RandomForestClassifier(n_estimators=1000)
	LinearDiscriminantAnalysis	LinearDiscriminantAnalysis()

## Sheet: Table S9
	Table S9:	Significant Principal Components in training data between mislabeled classes in TARGET Solid tumor samples.
	Pair (Threshold)	Significant PC	t-statistic	p-value	FDR corrected
	ERMS-WT (1E-20)	PC4	15.38	4.52e-29	3.12e-27
		PC3	-15.02	2.57e-28	8.88e-27
	ERMS-OS (1E-15)	PC4	-11.81	2.38e-20	8.2e-19
		PC6	11.96	1.19e-20	8.2e-19
		PC8	11.54	9.11e-20	2.1e-18
		PC2	10.98	1.37e-18	2.36e-17
		PC16	10.34	3.18e-17	4.39e-16
	NBL-RT (1E-15)	PC2	-12.19	1.16e-19	8.03e-18
		PC24	-11.7	9.3e-19	3.21e-17
		PC1	11.47	2.52e-18	5.79e-17

## Sheet: Table S10
	Table S10:	CanID out-of-bag prediction results for training samples.
		38 samples from TARGET representing four sparse subtypes: TALL-BLC11B, TALL-NKX2, TALL-TAL2, TALL-TLX1 were included in the training set
		6 Rhabdoid Tumor (RT) samples from ZERO were added to the training set
	SampleName	Cohort	Dataset	Disease	OOB-Prediction	CanID-Score	Score-Threshold	CanID-Prediction
	SJACT001_D	SJCloud	ST	ACC	ACC	0.920771	0.565814	ACC
	SJACT002_D	SJCloud	ST	ACC	ACC	0.939176	0.565814	ACC
	SJACT005_D	SJCloud	ST	ACC	ACC	0.602496	0.565814	ACC
	SJACT007_D	SJCloud	ST	ACC	ACC	0.910304	0.565814	ACC
	SJACT060_D	SJCloud	ST	ACC	ACC	0.937425	0.565814	ACC
	SJACT061_D	SJCloud	ST	ACC	ACC	0.932095	0.565814	ACC
	SJACT062_D	SJCloud	ST	ACC	ACC	0.939934	0.565814	ACC
	SJACT063_D	SJCloud	ST	ACC	ACC	0.94052	0.565814	ACC
	SJACT064_D	SJCloud	ST	ACC	ACC	0.925681	0.565814	ACC
	SJACT065_D	SJCloud	ST	ACC	ACC	0.757394	0.565814	ACC
	SJACT066_D	SJCloud	ST	ACC	ACC	0.935863	0.565814	ACC
	SJACT068_D	SJCloud	ST	ACC	ACC	0.790018	0.565814	ACC
	SJACT069_D	SJCloud	ST	ACC	ACC	0.749759	0.565814	ACC
	SJACT070_D	SJCloud	ST	ACC	ACC	0.840541	0.565814	ACC
	SJAML030077_D1	SJCloud	HM	AMKLGATA1	AMKLGATA1	0.824981	0.659	AMKLGATA1
	SJAML030099_D1	SJCloud	HM	AMKLGATA1	AMKLGATA1	0.870722	0.659	AMKLGATA1
	SJAML031075_D1	SJCloud	HM	AMKLGATA1	AMKLGATA1	0.887654	0.659	AMKLGATA1
	SJAML031527_D1	SJCloud	HM	AMKLGATA1	AMKLGATA1	0.805117	0.659	AMKLGATA1
	SJAMLM7004_D	SJCloud	HM	AMKLGATA1	AMKLGATA1	0.865506	0.659	AMKLGATA1
	SJAMLM7009_D	SJCloud	HM	AMKLGATA1	AMKLGATA1	0.862871	0.659	AMKLGATA1
	SJAMLM7010475_D1	SJCloud	HM	AMKLGATA1	AMKLGATA1	0.807694	0.659	AMKLGATA1
	SJAMLM7010956_D1	SJCloud	HM	AMKLGATA1	AMKLGATA1	0.602168	0.659	Below Threshold
	SJAMLM7010957_D1	SJCloud	HM	AMKLGATA1	AMKLGATA1	0.865083	0.659	AMKLGATA1
	SJAMLM7010961_D1	SJCloud	HM	AMKLGATA1	AMKLGATA1	0.843037	0.659	AMKLGATA1
	SJAMLM7026_D	SJCloud	HM	AMKLGATA1	AMKLGATA1	0.89716	0.659	AMKLGATA1
	SJAMLM7027_D	SJCloud	HM	AMKLGATA1	AMKLGATA1	0.871813	0.659	AMKLGATA1
	SJAMLM7032_D	SJCloud	HM	AMKLGATA1	AMKLGATA1	0.897855	0.659	AMKLGATA1
	SJAMLM7056_D	SJCloud	HM	AMKLGATA1	AMLKMT2A	0.616489	0.734	Below Threshold
	SJAMLM7001_D	SJCloud	HM	AMKLHOX	AMKLHOX	0.691893	0.526	AMKLHOX
	SJAMLM7008_D	SJCloud	HM	AMKLHOX	AMKLHOX	0.795382	0.526	AMKLHOX
	SJAMLM7010953_D1	SJCloud	HM	AMKLHOX	AMKLHOX	0.644023	0.526	AMKLHOX
	SJAMLM7010954_D1	SJCloud	HM	AMKLHOX	AMKLHOX	0.5452	0.526	AMKLHOX
	SJAMLM7010963_D1	SJCloud	HM	AMKLHOX	AMKLHOX	0.686704	0.526	AMKLHOX
	SJAMLM7011109_D2	SJCloud	HM	AMKLHOX	AMKLHOX	0.736558	0.526	AMKLHOX
	SJAMLM7011234_D1	SJCloud	HM	AMKLHOX	AMKLHOX	0.602536	0.526	AMKLHOX
	SJAMLM7011236_D1	SJCloud	HM	AMKLHOX	AMKLHOX	0.693199	0.526	AMKLHOX
	SJAMLM7011_D	SJCloud	HM	AMKLHOX	AMKLHOX	0.590108	0.526	AMKLHOX
	SJAMLM7029_D	SJCloud	HM	AMKLHOX	AMKLHOX	0.560683	0.526	AMKLHOX
	SJAML030079_D1	SJCloud	HM	AMKLKMT2A	AMKLKMT2A	0.871897	0.577	AMKLKMT2A
	SJAML030155_D1	SJCloud	HM	AMKLKMT2A	AMLKMT2A	0.963203	0.734	AMLKMT2A
	SJAML031300_D1	SJCloud	HM	AMKLKMT2A	AMKLKMT2A	0.555552	0.577	Below Threshold
	SJAMLM7010483_R1	SJCloud	HM	AMKLKMT2A	AMKLKMT2A	0.793043	0.577	AMKLKMT2A
	SJAMLM7010949_D1	SJCloud	HM	AMKLKMT2A	AMKLKMT2A	0.898968	0.577	AMKLKMT2A
	SJAMLM7010949_R1	SJCloud	HM	AMKLKMT2A	AMKLKMT2A	0.861718	0.577	AMKLKMT2A
	SJAMLM7010949_R2	SJCloud	HM	AMKLKMT2A	AMKLKMT2A	0.902534	0.577	AMKLKMT2A
	SJAMLM7010955_D1	SJCloud	HM	AMKLKMT2A	AMKLKMT2A	0.889693	0.577	AMKLKMT2A
	SJAMLM7010955_R1	SJCloud	HM	AMKLKMT2A	AMKLKMT2A	0.892584	0.577	AMKLKMT2A
	SJAMLM7010960_D1	SJCloud	HM	AMKLKMT2A	AMKLKMT2A	0.758179	0.577	AMKLKMT2A
	SJAMLM7011237_D1	SJCloud	HM	AMKLKMT2A	AMKLKMT2A	0.811405	0.577	AMKLKMT2A
	SJAMLM7028_D	SJCloud	HM	AMKLKMT2A	AMKLKMT2A	0.623295	0.577	AMKLKMT2A
	SJAMLM7031_D	SJCloud	HM	AMKLKMT2A	AMKLKMT2A	0.767009	0.577	AMKLKMT2A
	SJAMLM7033_D	SJCloud	HM	AMKLKMT2A	AMKLKMT2A	0.777907	0.577	AMKLKMT2A
	SJAMLM7060_D	SJCloud	HM	AMKLKMT2A	AMKLKMT2A	0.648366	0.577	AMKLKMT2A
	SJAML031736_D1	SJCloud	HM	AMKLNUP98	AMKLNUP98	0.464664	0.5	Below Threshold
	SJAMLM7010472_R1	SJCloud	HM	AMKLNUP98	AMKLNUP98	0.586169	0.5	AMKLNUP98
	SJAMLM7010482_D1	SJCloud	HM	AMKLNUP98	AMKLNUP98	0.532336	0.5	AMKLNUP98
	SJAMLM7010951_D1	SJCloud	HM	AMKLNUP98	AMKLNUP98	0.551279	0.5	AMKLNUP98
	SJAMLM7015_D	SJCloud	HM	AMKLNUP98	AMKLNUP98	0.442585	0.5	Below Threshold
	SJAMLM7051_D	SJCloud	HM	AMKLNUP98	AMKLGATA1	0.640575	0.659	Below Threshold
	SJAMLM7058_D	SJCloud	HM	AMKLNUP98	AMLNUP98	0.718149	0.564	AMLNUP98
	SJAML030120_D1	SJCloud	HM	AMLCBFA2T3GLIS2	AMLCBFA2T3GLIS2	0.859415	0.713	AMLCBFA2T3GLIS2
	SJAML044832_D1	SJCloud	HM	AMLCBFA2T3GLIS2	AMLCBFA2T3GLIS2	0.854614	0.713	AMLCBFA2T3GLIS2
	SJAML060294_R1	SJCloud	HM	AMLCBFA2T3GLIS2	AMLCBFA2T3GLIS2	0.708543	0.713	Below Threshold
	SJAML061511_R1	SJCloud	HM	AMLCBFA2T3GLIS2	AMLCBFA2T3GLIS2	0.782255	0.713	AMLCBFA2T3GLIS2
	SJAMLM7005_D	SJCloud	HM	AMLCBFA2T3GLIS2	AMLCBFA2T3GLIS2	0.893158	0.713	AMLCBFA2T3GLIS2
	SJAMLM7006_D	SJCloud	HM	AMLCBFA2T3GLIS2	AMLCBFA2T3GLIS2	0.920332	0.713	AMLCBFA2T3GLIS2
	SJAMLM7007_D	SJCloud	HM	AMLCBFA2T3GLIS2	AMLCBFA2T3GLIS2	0.922694	0.713	AMLCBFA2T3GLIS2
	SJAMLM7010_D	SJCloud	HM	AMLCBFA2T3GLIS2	AMLCBFA2T3GLIS2	0.864401	0.713	AMLCBFA2T3GLIS2
	SJAMLM7012_D	SJCloud	HM	AMLCBFA2T3GLIS2	AMLCBFA2T3GLIS2	0.900558	0.713	AMLCBFA2T3GLIS2
	SJAMLM7013_D	SJCloud	HM	AMLCBFA2T3GLIS2	AMLCBFA2T3GLIS2	0.865675	0.713	AMLCBFA2T3GLIS2
	SJAMLM7014_D	SJCloud	HM	AMLCBFA2T3GLIS2	AMLCBFA2T3GLIS2	0.773387	0.713	AMLCBFA2T3GLIS2
	SJAMLM7030_D	SJCloud	HM	AMLCBFA2T3GLIS2	AMLCBFA2T3GLIS2	0.85063	0.713	AMLCBFA2T3GLIS2
	SJHM033335_D1	SJCloud	HM	AMLCBFA2T3GLIS2	AMLCBFA2T3GLIS2	0.881364	0.713	AMLCBFA2T3GLIS2
	SJAML016555_D1	SJCloud	HM	AMLCBFBMYH11	AMLRUNX1RUNX1T1	0.741489	0.734	AMLRUNX1RUNX1T1
	SJAML030151_D1	SJCloud	HM	AMLCBFBMYH11	AMLCBFBMYH11	0.947016	0.734	AMLCBFBMYH11
	SJAML030231_D1	SJCloud	HM	AMLCBFBMYH11	AMLCBFBMYH11	0.922534	0.734	AMLCBFBMYH11
	SJAML030430_D1	SJCloud	HM	AMLCBFBMYH11	AMLCBFBMYH11	0.967919	0.734	AMLCBFBMYH11
	SJAML030561_D1	SJCloud	HM	AMLCBFBMYH11	AMLCBFBMYH11	0.86659	0.734	AMLCBFBMYH11
	SJAML030612_D1	SJCloud	HM	AMLCBFBMYH11	AMLCBFBMYH11	0.954318	0.734	AMLCBFBMYH11
	SJCBF012_D	SJCloud	HM	AMLCBFBMYH11	AMLCBFBMYH11	0.92299	0.734	AMLCBFBMYH11
	SJCBF013_D	SJCloud	HM	AMLCBFBMYH11	AMLCBFBMYH11	0.959471	0.734	AMLCBFBMYH11
	SJCBF014_D	SJCloud	HM	AMLCBFBMYH11	AMLCBFBMYH11	0.965297	0.734	AMLCBFBMYH11
	SJCBF016_D	SJCloud	HM	AMLCBFBMYH11	AMLCBFBMYH11	0.964748	0.734	AMLCBFBMYH11
	SJCBF017_D	SJCloud	HM	AMLCBFBMYH11	AMLCBFBMYH11	0.959367	0.734	AMLCBFBMYH11
	SJCBF020_D	SJCloud	HM	AMLCBFBMYH11	AMLCBFBMYH11	0.970237	0.734	AMLCBFBMYH11
	SJCBF021_D	SJCloud	HM	AMLCBFBMYH11	AMLCBFBMYH11	0.962585	0.734	AMLCBFBMYH11
	SJCBF022_D	SJCloud	HM	AMLCBFBMYH11	AMLCBFBMYH11	0.927472	0.734	AMLCBFBMYH11
	SJCBF023_D	SJCloud	HM	AMLCBFBMYH11	AMLCBFBMYH11	0.961435	0.734	AMLCBFBMYH11
	SJCBF024_D	SJCloud	HM	AMLCBFBMYH11	AMLCBFBMYH11	0.965521	0.734	AMLCBFBMYH11
	SJCBF025_D	SJCloud	HM	AMLCBFBMYH11	AMLCBFBMYH11	0.961955	0.734	AMLCBFBMYH11
	SJCBF026_D	SJCloud	HM	AMLCBFBMYH11	AMLCBFBMYH11	0.96705	0.734	AMLCBFBMYH11
	SJCBF027_D	SJCloud	HM	AMLCBFBMYH11	AMLCBFBMYH11	0.963912	0.734	AMLCBFBMYH11
	SJCBF090_D	SJCloud	HM	AMLCBFBMYH11	AMLCBFBMYH11	0.963772	0.734	AMLCBFBMYH11
	SJCBF095_D	SJCloud	HM	AMLCBFBMYH11	AMLCBFBMYH11	0.76081	0.734	AMLCBFBMYH11
	SJCBF096_D	SJCloud	HM	AMLCBFBMYH11	AMLCBFBMYH11	0.953386	0.734	AMLCBFBMYH11
	SJCBF104_D	SJCloud	HM	AMLCBFBMYH11	AMLCBFBMYH11	0.956512	0.734	AMLCBFBMYH11
	SJCBF105_D	SJCloud	HM	AMLCBFBMYH11	AMLCBFBMYH11	0.950985	0.734	AMLCBFBMYH11
	SJCBF106_D	SJCloud	HM	AMLCBFBMYH11	AMLCBFBMYH11	0.952048	0.734	AMLCBFBMYH11
	SJCBF113_D	SJCloud	HM	AMLCBFBMYH11	AMLCBFBMYH11	0.971525	0.734	AMLCBFBMYH11
	SJCBF122_D	SJCloud	HM	AMLCBFBMYH11	AMLCBFBMYH11	0.964744	0.734	AMLCBFBMYH11
	SJCBF123_D	SJCloud	HM	AMLCBFBMYH11	AMLCBFBMYH11	0.957849	0.734	AMLCBFBMYH11
	SJCBF136_D	SJCloud	HM	AMLCBFBMYH11	AMLCBFBMYH11	0.960381	0.734	AMLCBFBMYH11
	SJCBF140_D	SJCloud	HM	AMLCBFBMYH11	AMLCBFBMYH11	0.964166	0.734	AMLCBFBMYH11
	SJAML016539_D1	SJCloud	HM	AMLCEBPA	AMLCEBPA	0.744975	0.734	AMLCEBPA
	SJAML016544_D1	SJCloud	HM	AMLCEBPA	AMLCEBPA	0.824078	0.734	AMLCEBPA
	SJAML016548_D1	SJCloud	HM	AMLCEBPA	AMLCEBPA	0.950151	0.734	AMLCEBPA
	SJAML016558_D1	SJCloud	HM	AMLCEBPA	AMLCEBPA	0.951384	0.734	AMLCEBPA
	SJAML016578_D1	SJCloud	HM	AMLCEBPA	AMLCEBPA	0.954129	0.734	AMLCEBPA
	SJAML030510_D1	SJCloud	HM	AMLCEBPA	AMLCEBPA	0.920202	0.734	AMLCEBPA
	SJAML030643_D1	SJCloud	HM	AMLCEBPA	AMLCEBPA	0.950252	0.734	AMLCEBPA
	SJAML030714_D1	SJCloud	HM	AMLCEBPA	AMLCEBPA	0.896063	0.734	AMLCEBPA
	SJAML030934_D1	SJCloud	HM	AMLCEBPA	AMLCEBPA	0.93073	0.734	AMLCEBPA
	SJAML031312_D1	SJCloud	HM	AMLCEBPA	AMLCEBPA	0.932868	0.734	AMLCEBPA
	SJAML032178_D1	SJCloud	HM	AMLCEBPA	AMLCEBPA	0.819791	0.734	AMLCEBPA
	SJAML032319_D1	SJCloud	HM	AMLCEBPA	AMLCEBPA	0.957113	0.734	AMLCEBPA
	SJAML032347_D1	SJCloud	HM	AMLCEBPA	AMLCEBPA	0.952756	0.734	AMLCEBPA
	SJAML032419_D1	SJCloud	HM	AMLCEBPA	AMLCEBPA	0.948184	0.734	AMLCEBPA
	SJAML032440_D1	SJCloud	HM	AMLCEBPA	AMLCEBPA	0.938443	0.734	AMLCEBPA
	SJAML046580_D1	SJCloud	HM	AMLCEBPA	AMLCEBPA	0.939441	0.734	AMLCEBPA
	SJAML046591_D1	SJCloud	HM	AMLCEBPA	AMLCEBPA	0.753518	0.734	AMLCEBPA
	SJAML046593_D1	SJCloud	HM	AMLCEBPA	AMLCEBPA	0.893585	0.734	AMLCEBPA
	SJAML046594_D1	SJCloud	HM	AMLCEBPA	AMLCEBPA	0.878055	0.734	AMLCEBPA
	SJAML046596_D1	SJCloud	HM	AMLCEBPA	AMLCEBPA	0.951725	0.734	AMLCEBPA
	SJAML046597_D1	SJCloud	HM	AMLCEBPA	AMLCEBPA	0.92506	0.734	AMLCEBPA
	SJAML016542_D1	SJCloud	HM	AMLETS	AMLETS	0.768306	0.528	AMLETS
	SJAML016542_D2	SJCloud	HM	AMLETS	AMLETS	0.781286	0.528	AMLETS
	SJAML016571_D1	SJCloud	HM	AMLETS	AMLNUP98	0.506183	0.564	Below Threshold
	SJAML030481_D1	SJCloud	HM	AMLETS	AMLETS	0.592191	0.528	AMLETS
	SJAML031082_D1	SJCloud	HM	AMLETS	AMLETS	0.685632	0.528	AMLETS
	SJAML032297_D1	SJCloud	HM	AMLETS	AMLETS	0.542066	0.528	AMLETS
	SJAML044836_D1	SJCloud	HM	AMLETS	AMLKMT2A	0.636093	0.734	Below Threshold
	SJAML046630_D1	SJCloud	HM	AMLETS	AMLETS	0.488948	0.528	Below Threshold
	SJAML049123_D1	SJCloud	HM	AMLETS	AMLETS	0.815778	0.528	AMLETS
	SJAML049124_D1	SJCloud	HM	AMLETS	AMLETS	0.8143	0.528	AMLETS
	SJAML001408_D1	SJCloud	HM	AMLKMT2A	AMLKMT2A	0.972424	0.734	AMLKMT2A
	SJAML001442_R1	SJCloud	HM	AMLKMT2A	AMLKMT2A	0.953446	0.734	AMLKMT2A
	SJAML001444_D1	SJCloud	HM	AMLKMT2A	AMLKMT2A	0.973567	0.734	AMLKMT2A
	SJAML001444_D2	SJCloud	HM	AMLKMT2A	AMLKMT2A	0.974238	0.734	AMLKMT2A
	SJAML003151_D3	SJCloud	HM	AMLKMT2A	AMLKMT2A	0.939382	0.734	AMLKMT2A
	SJAML003321_R1	SJCloud	HM	AMLKMT2A	AMLKMT2A	0.945438	0.734	AMLKMT2A
	SJAML003322_R1	SJCloud	HM	AMLKMT2A	AMLKMT2A	0.948213	0.734	AMLKMT2A
	SJAML003512_D3	SJCloud	HM	AMLKMT2A	AMLKMT2A	0.984058	0.734	AMLKMT2A
	SJAML004919_D3	SJCloud	HM	AMLKMT2A	AMLKMT2A	0.977091	0.734	AMLKMT2A
	SJAML005124_D2	SJCloud	HM	AMLKMT2A	AMLKMT2A	0.91543	0.734	AMLKMT2A
	SJAML016462_D3	SJCloud	HM	AMLKMT2A	AMLKMT2A	0.966933	0.734	AMLKMT2A
	SJAML016487_D1	SJCloud	HM	AMLKMT2A	AMLKMT2A	0.978162	0.734	AMLKMT2A
	SJAML016492_D1	SJCloud	HM	AMLKMT2A	AMLKMT2A	0.984922	0.734	AMLKMT2A
	SJAML016493_D1	SJCloud	HM	AMLKMT2A	AMLKMT2A	0.982321	0.734	AMLKMT2A
	SJAML016498_D4	SJCloud	HM	AMLKMT2A	AMLKMT2A	0.959223	0.734	AMLKMT2A
	SJAML016500_D1	SJCloud	HM	AMLKMT2A	AMLKMT2A	0.971692	0.734	AMLKMT2A
	SJAML016506_D3	SJCloud	HM	AMLKMT2A	AMLKMT2A	0.984276	0.734	AMLKMT2A
	SJAML016507_D2	SJCloud	HM	AMLKMT2A	AMLKMT2A	0.983671	0.734	AMLKMT2A
	SJAML016508_D1	SJCloud	HM	AMLKMT2A	AMLKMT2A	0.969802	0.734	AMLKMT2A
	SJAML016513_D2	SJCloud	HM	AMLKMT2A	AMLKMT2A	0.97739	0.734	AMLKMT2A
	SJAML016517_D2	SJCloud	HM	AMLKMT2A	AMLKMT2A	0.984448	0.734	AMLKMT2A
	SJAML016525_D1	SJCloud	HM	AMLKMT2A	AMLKMT2A	0.712565	0.734	Below Threshold
	SJAML016527_D1	SJCloud	HM	AMLKMT2A	AMLKMT2A	0.979387	0.734	AMLKMT2A
	SJAML016534_D1	SJCloud	HM	AMLKMT2A	AMLKMT2A	0.968192	0.734	AMLKMT2A
	SJAML016537_D1	SJCloud	HM	AMLKMT2A	AMLKMT2A	0.901223	0.734	AMLKMT2A
	SJAML016537_D2	SJCloud	HM	AMLKMT2A	AMLKMT2A	0.974404	0.734	AMLKMT2A
	SJAML016538_D1	SJCloud	HM	AMLKMT2A	AMLKMT2A	0.976235	0.734	AMLKMT2A
	SJAML016541_D1	SJCloud	HM	AMLKMT2A	AMLKMT2A	0.93414	0.734	AMLKMT2A
	SJAML016547_D1	SJCloud	HM	AMLKMT2A	AMLKMT2A	0.983469	0.734	AMLKMT2A
	SJAML016549_D2	SJCloud	HM	AMLKMT2A	AMLKMT2A	0.940343	0.734	AMLKMT2A
	SJAML016550_D1	SJCloud	HM	AMLKMT2A	AMLKMT2A	0.96154	0.734	AMLKMT2A
	SJAML016551_D1	SJCloud	HM	AMLKMT2A	AMLKMT2A	0.959598	0.734	AMLKMT2A
	SJAML016551_D2	SJCloud	HM	AMLKMT2A	AMLKMT2A	0.965093	0.734	AMLKMT2A
	SJAML016557_D1	SJCloud	HM	AMLKMT2A	AMLKMT2A	0.965866	0.734	AMLKMT2A
	SJAML016560_D1	SJCloud	HM	AMLKMT2A	AMLKMT2A	0.982709	0.734	AMLKMT2A
	SJAML016560_D2	SJCloud	HM	AMLKMT2A	AMLKMT2A	0.982977	0.734	AMLKMT2A
	SJAML016567_D2	SJCloud	HM	AMLKMT2A	BALLKMT2A	0.894251	0.734	BALLKMT2A
	SJAML016576_D1	SJCloud	HM	AMLKMT2A	AMLKMT2A	0.814259	0.734	AMLKMT2A
	SJAML030069_D1	SJCloud	HM	AMLKMT2A	AMLKMT2A	0.977129	0.734	AMLKMT2A
	SJAML030085_D1	SJCloud	HM	AMLKMT2A	AMLKMT2A	0.972595	0.734	AMLKMT2A
	SJAML030118_D1	SJCloud	HM	AMLKMT2A	AMLKMT2A	0.98503	0.734	AMLKMT2A
	SJAML030200_D1	SJCloud	HM	AMLKMT2A	AMLKMT2A	0.90464	0.734	AMLKMT2A
	SJAML030210_D2	SJCloud	HM	AMLKMT2A	AMLKMT2A	0.974497	0.734	AMLKMT2A
	SJAML030324_D1	SJCloud	HM	AMLKMT2A	AMLKMT2A	0.95217	0.734	AMLKMT2A
	SJAML030361_D1	SJCloud	HM	AMLKMT2A	AMLKMT2A	0.966852	0.734	AMLKMT2A
	SJAML030440_D1	SJCloud	HM	AMLKMT2A	AMLKMT2A	0.959533	0.734	AMLKMT2A
	SJAML030464_D1	SJCloud	HM	AMLKMT2A	AMLKMT2A	0.983162	0.734	AMLKMT2A
	SJAML030534_D1	SJCloud	HM	AMLKMT2A	AMLKMT2A	0.957935	0.734	AMLKMT2A
	SJAML030624_D1	SJCloud	HM	AMLKMT2A	AMLKMT2A	0.981794	0.734	AMLKMT2A
	SJAML030629_D1	SJCloud	HM	AMLKMT2A	AMLKMT2A	0.947288	0.734	AMLKMT2A
	SJAML030689_D1	SJCloud	HM	AMLKMT2A	BALLKMT2A	0.87149	0.734	BALLKMT2A
	SJAML030725_D1	SJCloud	HM	AMLKMT2A	AMLKMT2A	0.961092	0.734	AMLKMT2A
	SJAML030987_D1	SJCloud	HM	AMLKMT2A	AMLKMT2A	0.974382	0.734	AMLKMT2A
	SJAML031051_D1	SJCloud	HM	AMLKMT2A	AMLKMT2A	0.968373	0.734	AMLKMT2A
	SJAML031051_R1	SJCloud	HM	AMLKMT2A	AMLKMT2A	0.973767	0.734	AMLKMT2A
	SJAML031120_D1	SJCloud	HM	AMLKMT2A	AMLKMT2A	0.967565	0.734	AMLKMT2A
	SJAML031249_D1	SJCloud	HM	AMLKMT2A	AMLKMT2A	0.984289	0.734	AMLKMT2A
	SJAML031311_D1	SJCloud	HM	AMLKMT2A	AMLKMT2A	0.984817	0.734	AMLKMT2A
	SJAML031311_R1	SJCloud	HM	AMLKMT2A	AMLKMT2A	0.978094	0.734	AMLKMT2A
	SJAML031316_D1	SJCloud	HM	AMLKMT2A	AMLKMT2A	0.968162	0.734	AMLKMT2A
	SJAML031399_D1	SJCloud	HM	AMLKMT2A	AMLKMT2A	0.965713	0.734	AMLKMT2A
	SJAML031407_D1	SJCloud	HM	AMLKMT2A	AMLKMT2A	0.964347	0.734	AMLKMT2A
	SJAML031417_D1	SJCloud	HM	AMLKMT2A	AMLKMT2A	0.973045	0.734	AMLKMT2A
	SJAML031528_D1	SJCloud	HM	AMLKMT2A	AMLKMT2A	0.929441	0.734	AMLKMT2A
	SJAML031554_D1	SJCloud	HM	AMLKMT2A	AMLKMT2A	0.950086	0.734	AMLKMT2A
	SJAML031737_D1	SJCloud	HM	AMLKMT2A	AMLKMT2A	0.984442	0.734	AMLKMT2A
	SJAML032017_D1	SJCloud	HM	AMLKMT2A	AMLKMT2A	0.978768	0.734	AMLKMT2A
	SJAML032453_D1	SJCloud	HM	AMLKMT2A	AMLKMT2A	0.980585	0.734	AMLKMT2A
	SJAML032480_D1	SJCloud	HM	AMLKMT2A	AMLKMT2A	0.985164	0.734	AMLKMT2A
	SJAML032498_D1	SJCloud	HM	AMLKMT2A	AMLKMT2A	0.979417	0.734	AMLKMT2A
	SJAML032552_D1	SJCloud	HM	AMLKMT2A	AMLKMT2A	0.980454	0.734	AMLKMT2A
	SJAML032732_D1	SJCloud	HM	AMLKMT2A	AMLKMT2A	0.949901	0.734	AMLKMT2A
	SJAML032773_D1	SJCloud	HM	AMLKMT2A	AMLKMT2A	0.974959	0.734	AMLKMT2A
	SJAML032873_D1	SJCloud	HM	AMLKMT2A	AMLKMT2A	0.982972	0.734	AMLKMT2A
	SJAML032873_D2	SJCloud	HM	AMLKMT2A	AMLKMT2A	0.97972	0.734	AMLKMT2A
	SJAML032934_D1	SJCloud	HM	AMLKMT2A	AMLNUP98	0.706154	0.564	AMLNUP98
	SJAML032978_D1	SJCloud	HM	AMLKMT2A	AMLKMT2A	0.97358	0.734	AMLKMT2A
	SJAML033010_D1	SJCloud	HM	AMLKMT2A	AMLKMT2A	0.930391	0.734	AMLKMT2A
	SJAML041447_D2	SJCloud	HM	AMLKMT2A	AMLKMT2A	0.978871	0.734	AMLKMT2A
	SJAML043612_D2	SJCloud	HM	AMLKMT2A	AMLKMT2A	0.984044	0.734	AMLKMT2A
	SJBALL031268_D2	SJCloud	HM	AMLKMT2A	AMLKMT2A	0.968427	0.734	AMLKMT2A
	SJHM032122_D1	SJCloud	HM	AMLKMT2A	AMLKMT2A	0.979158	0.734	AMLKMT2A
	SJMDS005142_D2	SJCloud	HM	AMLKMT2A	AMLKMT2A	0.975927	0.734	AMLKMT2A
	SJMLL011_D	SJCloud	HM	AMLKMT2A	AMLKMT2A	0.655569	0.734	Below Threshold
	SJMLL012_D	SJCloud	HM	AMLKMT2A	AMLKMT2A	0.972934	0.734	AMLKMT2A
	SJMLL013_D	SJCloud	HM	AMLKMT2A	AMLKMT2A	0.981058	0.734	AMLKMT2A
	SJMLL018_D	SJCloud	HM	AMLKMT2A	AMLKMT2A	0.982023	0.734	AMLKMT2A
	SJMLL020_D	SJCloud	HM	AMLKMT2A	AMLKMT2A	0.981629	0.734	AMLKMT2A
	SJMLL021_D	SJCloud	HM	AMLKMT2A	AMLKMT2A	0.977508	0.734	AMLKMT2A
	SJMLL022_D	SJCloud	HM	AMLKMT2A	AMLKMT2A	0.969113	0.734	AMLKMT2A
	SJAML016494_D1	SJCloud	HM	AMLMECOM	AMLMECOM	0.745863	0.5	AMLMECOM
	SJAML016556_D1	SJCloud	HM	AMLMECOM	AMLKMT2A	0.536505	0.734	Below Threshold
	SJAML016573_D1	SJCloud	HM	AMLMECOM	AMLMECOM	0.76644	0.5	AMLMECOM
	SJAML030297_D1	SJCloud	HM	AMLMECOM	AMLMECOM	0.497589	0.5	Below Threshold
	SJAML030345_D1	SJCloud	HM	AMLMECOM	AMLMECOM	0.476084	0.5	Below Threshold
	SJAML030560_D1	SJCloud	HM	AMLMECOM	AMLMECOM	0.775352	0.5	AMLMECOM
	SJAML030799_D1	SJCloud	HM	AMLMECOM	AMLMECOM	0.58509	0.5	AMLMECOM
	SJAML031205_D1	SJCloud	HM	AMLMECOM	AMLKMT2A	0.679446	0.734	Below Threshold
	SJHM030441_D2	SJCloud	HM	AMLMECOM	AMLMECOM	0.384494	0.5	Below Threshold
	SJAML001427_D2	SJCloud	HM	AMLNPM1	AMLNPM1	0.966298	0.734	AMLNPM1
	SJAML001430_D2	SJCloud	HM	AMLNPM1	AMLNPM1	0.908189	0.734	AMLNPM1
	SJAML015345_R1	SJCloud	HM	AMLNPM1	AMLNPM1	0.878394	0.734	AMLNPM1
	SJAML015350_D2	SJCloud	HM	AMLNPM1	AMLNPM1	0.903659	0.734	AMLNPM1
	SJAML016528_D1	SJCloud	HM	AMLNPM1	AMLNPM1	0.890496	0.734	AMLNPM1
	SJAML016529_D1	SJCloud	HM	AMLNPM1	AMLNPM1	0.799887	0.734	AMLNPM1
	SJAML016530_D1	SJCloud	HM	AMLNPM1	AMLNPM1	0.953947	0.734	AMLNPM1
	SJAML016543_D1	SJCloud	HM	AMLNPM1	AMLNPM1	0.962654	0.734	AMLNPM1
	SJAML016546_D1	SJCloud	HM	AMLNPM1	AMLNPM1	0.927845	0.734	AMLNPM1
	SJAML016562_D1	SJCloud	HM	AMLNPM1	AMLNPM1	0.974706	0.734	AMLNPM1
	SJAML016579_D1	SJCloud	HM	AMLNPM1	AMLNPM1	0.961934	0.734	AMLNPM1
	SJAML016583_D1	SJCloud	HM	AMLNPM1	AMLNPM1	0.841648	0.734	AMLNPM1
	SJAML016585_D1	SJCloud	HM	AMLNPM1	AMLNPM1	0.972691	0.734	AMLNPM1
	SJAML030186_D1	SJCloud	HM	AMLNPM1	AMLNPM1	0.940628	0.734	AMLNPM1
	SJAML030220_D1	SJCloud	HM	AMLNPM1	AMLNPM1	0.753042	0.734	AMLNPM1
	SJAML030320_D1	SJCloud	HM	AMLNPM1	AMLNPM1	0.960439	0.734	AMLNPM1
	SJAML030322_D1	SJCloud	HM	AMLNPM1	AMLNPM1	0.974344	0.734	AMLNPM1
	SJAML030586_D1	SJCloud	HM	AMLNPM1	AMLNPM1	0.902717	0.734	AMLNPM1
	SJAML030690_D1	SJCloud	HM	AMLNPM1	AMLNPM1	0.849706	0.734	AMLNPM1
	SJAML031272_D2	SJCloud	HM	AMLNPM1	AMLNPM1	0.97007	0.734	AMLNPM1
	SJAML031759_D1	SJCloud	HM	AMLNPM1	AMLNPM1	0.970832	0.734	AMLNPM1
	SJAML032052_D1	SJCloud	HM	AMLNPM1	AMLNPM1	0.978369	0.734	AMLNPM1
	SJAML032106_D1	SJCloud	HM	AMLNPM1	AMLNPM1	0.961158	0.734	AMLNPM1
	SJAML032127_D1	SJCloud	HM	AMLNPM1	AMLNPM1	0.840631	0.734	AMLNPM1
	SJAML032172_D1	SJCloud	HM	AMLNPM1	AMLNPM1	0.963843	0.734	AMLNPM1
	SJAML032210_D1	SJCloud	HM	AMLNPM1	AMLNPM1	0.961507	0.734	AMLNPM1
	SJAML032325_D1	SJCloud	HM	AMLNPM1	AMLNPM1	0.96732	0.734	AMLNPM1
	SJAML032355_D1	SJCloud	HM	AMLNPM1	AMLNPM1	0.973613	0.734	AMLNPM1
	SJAML032378_D1	SJCloud	HM	AMLNPM1	AMLNPM1	0.968655	0.734	AMLNPM1
	SJAML032424_D1	SJCloud	HM	AMLNPM1	AMLNPM1	0.778551	0.734	AMLNPM1
	SJAML032429_D1	SJCloud	HM	AMLNPM1	AMLNPM1	0.968951	0.734	AMLNPM1
	SJAML032699_D1	SJCloud	HM	AMLNPM1	AMLNPM1	0.95882	0.734	AMLNPM1
	SJAML032885_D1	SJCloud	HM	AMLNPM1	AMLNPM1	0.74594	0.734	AMLNPM1
	SJAML044830_D1	SJCloud	HM	AMLNPM1	AMLNPM1	0.903365	0.734	AMLNPM1
	SJAML001409_R1	SJCloud	HM	AMLNUP98	AMLNUP98	0.609423	0.564	AMLNUP98
	SJAML001414_R2	SJCloud	HM	AMLNUP98	AMLNUP98	0.912893	0.564	AMLNUP98
	SJAML001441_R4	SJCloud	HM	AMLNUP98	AMLNUP98	0.877351	0.564	AMLNUP98
	SJAML010728_D3	SJCloud	HM	AMLNUP98	AMLNUP98	0.863215	0.564	AMLNUP98
	SJAML011881_D2	SJCloud	HM	AMLNUP98	AMLNUP98	0.462056	0.564	Below Threshold
	SJAML015363_R1	SJCloud	HM	AMLNUP98	AMLUBTF	0.777759	0.623	AMLUBTF
	SJAML015365_D1	SJCloud	HM	AMLNUP98	AMLNUP98	0.890915	0.564	AMLNUP98
	SJAML016502_D4	SJCloud	HM	AMLNUP98	AMLKMT2A	0.781827	0.734	AMLKMT2A
	SJAML016554_D1	SJCloud	HM	AMLNUP98	AMLNUP98	0.885897	0.564	AMLNUP98
	SJAML016561_D1	SJCloud	HM	AMLNUP98	AMLNUP98	0.904736	0.564	AMLNUP98
	SJAML016570_D1	SJCloud	HM	AMLNUP98	AMLNUP98	0.841029	0.564	AMLNUP98
	SJAML016570_R1	SJCloud	HM	AMLNUP98	AMLNUP98	0.809672	0.564	AMLNUP98
	SJAML016580_D1	SJCloud	HM	AMLNUP98	AMLNUP98	0.637841	0.564	AMLNUP98
	SJAML016582_D1	SJCloud	HM	AMLNUP98	AMLNUP98	0.915919	0.564	AMLNUP98
	SJAML016582_D2	SJCloud	HM	AMLNUP98	AMLNUP98	0.93177	0.564	AMLNUP98
	SJAML031254_D1	SJCloud	HM	AMLNUP98	AMLKMT2A	0.753815	0.734	AMLKMT2A
	SJAML031434_D1	SJCloud	HM	AMLNUP98	AMLNUP98	0.913058	0.564	AMLNUP98
	SJAML031570_D1	SJCloud	HM	AMLNUP98	AMLNUP98	0.701049	0.564	AMLNUP98
	SJAML032097_D1	SJCloud	HM	AMLNUP98	AMLNUP98	0.917491	0.564	AMLNUP98
	SJAML032562_D1	SJCloud	HM	AMLNUP98	AMLNUP98	0.766723	0.564	AMLNUP98
	SJAML032879_D1	SJCloud	HM	AMLNUP98	AMLKMT2A	0.824998	0.734	AMLKMT2A
	SJAML033008_D1	SJCloud	HM	AMLNUP98	AMLNUP98	0.851048	0.564	AMLNUP98
	SJAML044831_D1	SJCloud	HM	AMLNUP98	AMLKMT2A	0.839291	0.734	AMLKMT2A
	SJAML046588_D1	SJCloud	HM	AMLNUP98	AMLNUP98	0.874917	0.564	AMLNUP98
	SJAML030119_D1	SJCloud	HM	AMLRUNX1RUNX1T1	AMLRUNX1RUNX1T1	0.965096	0.734	AMLRUNX1RUNX1T1
	SJAML030163_D1	SJCloud	HM	AMLRUNX1RUNX1T1	AMLRUNX1RUNX1T1	0.981649	0.734	AMLRUNX1RUNX1T1
	SJAML030195_D1	SJCloud	HM	AMLRUNX1RUNX1T1	AMLRUNX1RUNX1T1	0.95204	0.734	AMLRUNX1RUNX1T1
	SJAML030208_D1	SJCloud	HM	AMLRUNX1RUNX1T1	AMLRUNX1RUNX1T1	0.982505	0.734	AMLRUNX1RUNX1T1
	SJAML030454_D1	SJCloud	HM	AMLRUNX1RUNX1T1	AMLRUNX1RUNX1T1	0.941125	0.734	AMLRUNX1RUNX1T1
	SJAML030471_D1	SJCloud	HM	AMLRUNX1RUNX1T1	AMLRUNX1RUNX1T1	0.982524	0.734	AMLRUNX1RUNX1T1
	SJAML030592_D1	SJCloud	HM	AMLRUNX1RUNX1T1	AMLRUNX1RUNX1T1	0.944893	0.734	AMLRUNX1RUNX1T1
	SJAML030601_D1	SJCloud	HM	AMLRUNX1RUNX1T1	AMLRUNX1RUNX1T1	0.973557	0.734	AMLRUNX1RUNX1T1
	SJAML030669_D1	SJCloud	HM	AMLRUNX1RUNX1T1	AMLRUNX1RUNX1T1	0.981997	0.734	AMLRUNX1RUNX1T1
	SJAML030881_D1	SJCloud	HM	AMLRUNX1RUNX1T1	AMLRUNX1RUNX1T1	0.972856	0.734	AMLRUNX1RUNX1T1
	SJAML031022_D1	SJCloud	HM	AMLRUNX1RUNX1T1	AMLRUNX1RUNX1T1	0.979449	0.734	AMLRUNX1RUNX1T1
	SJAML031186_D1	SJCloud	HM	AMLRUNX1RUNX1T1	AMLRUNX1RUNX1T1	0.977039	0.734	AMLRUNX1RUNX1T1
	SJAML031188_D1	SJCloud	HM	AMLRUNX1RUNX1T1	AMLRUNX1RUNX1T1	0.677838	0.734	Below Threshold
	SJCBF001018_D1	SJCloud	HM	AMLRUNX1RUNX1T1	AMLRUNX1RUNX1T1	0.985456	0.734	AMLRUNX1RUNX1T1
	SJCBF001018_D2	SJCloud	HM	AMLRUNX1RUNX1T1	AMLRUNX1RUNX1T1	0.985368	0.734	AMLRUNX1RUNX1T1
	SJCBF001018_D3	SJCloud	HM	AMLRUNX1RUNX1T1	AMLRUNX1RUNX1T1	0.986966	0.734	AMLRUNX1RUNX1T1
	SJCBF001018_D4	SJCloud	HM	AMLRUNX1RUNX1T1	AMLRUNX1RUNX1T1	0.978684	0.734	AMLRUNX1RUNX1T1
	SJCBF001018_D5	SJCloud	HM	AMLRUNX1RUNX1T1	AMLRUNX1RUNX1T1	0.986527	0.734	AMLRUNX1RUNX1T1
	SJCBF001018_D6	SJCloud	HM	AMLRUNX1RUNX1T1	AMLRUNX1RUNX1T1	0.98353	0.734	AMLRUNX1RUNX1T1
	SJCBF001018_D7	SJCloud	HM	AMLRUNX1RUNX1T1	AMLRUNX1RUNX1T1	0.986776	0.734	AMLRUNX1RUNX1T1
	SJCBF001018_D8	SJCloud	HM	AMLRUNX1RUNX1T1	AMLRUNX1RUNX1T1	0.945712	0.734	AMLRUNX1RUNX1T1
	SJCBF001_D	SJCloud	HM	AMLRUNX1RUNX1T1	AMLRUNX1RUNX1T1	0.987828	0.734	AMLRUNX1RUNX1T1
	SJCBF003_D	SJCloud	HM	AMLRUNX1RUNX1T1	AMLRUNX1RUNX1T1	0.976574	0.734	AMLRUNX1RUNX1T1
	SJCBF004_D	SJCloud	HM	AMLRUNX1RUNX1T1	AMLRUNX1RUNX1T1	0.974023	0.734	AMLRUNX1RUNX1T1
	SJCBF006_D	SJCloud	HM	AMLRUNX1RUNX1T1	AMLRUNX1RUNX1T1	0.982582	0.734	AMLRUNX1RUNX1T1
	SJCBF008_D	SJCloud	HM	AMLRUNX1RUNX1T1	AMLRUNX1RUNX1T1	0.976277	0.734	AMLRUNX1RUNX1T1
	SJCBF011_D	SJCloud	HM	AMLRUNX1RUNX1T1	AMLRUNX1RUNX1T1	0.977383	0.734	AMLRUNX1RUNX1T1
	SJCBF029_D	SJCloud	HM	AMLRUNX1RUNX1T1	AMLRUNX1RUNX1T1	0.962246	0.734	AMLRUNX1RUNX1T1
	SJCBF030_D	SJCloud	HM	AMLRUNX1RUNX1T1	AMLRUNX1RUNX1T1	0.98263	0.734	AMLRUNX1RUNX1T1
	SJCBF031_D	SJCloud	HM	AMLRUNX1RUNX1T1	AMLRUNX1RUNX1T1	0.986269	0.734	AMLRUNX1RUNX1T1
	SJCBF034_D	SJCloud	HM	AMLRUNX1RUNX1T1	AMLRUNX1RUNX1T1	0.959298	0.734	AMLRUNX1RUNX1T1
	SJCBF042_D	SJCloud	HM	AMLRUNX1RUNX1T1	AMLRUNX1RUNX1T1	0.963829	0.734	AMLRUNX1RUNX1T1
	SJCBF044_D	SJCloud	HM	AMLRUNX1RUNX1T1	AMLRUNX1RUNX1T1	0.981911	0.734	AMLRUNX1RUNX1T1
	SJCBF091_D	SJCloud	HM	AMLRUNX1RUNX1T1	AMLRUNX1RUNX1T1	0.955951	0.734	AMLRUNX1RUNX1T1
	SJCBF094_D	SJCloud	HM	AMLRUNX1RUNX1T1	AMLRUNX1RUNX1T1	0.984053	0.734	AMLRUNX1RUNX1T1
	SJCBF099_D	SJCloud	HM	AMLRUNX1RUNX1T1	AMLRUNX1RUNX1T1	0.982365	0.734	AMLRUNX1RUNX1T1
	SJCBF100_D	SJCloud	HM	AMLRUNX1RUNX1T1	AMLRUNX1RUNX1T1	0.986653	0.734	AMLRUNX1RUNX1T1
	SJCBF101_D	SJCloud	HM	AMLRUNX1RUNX1T1	AMLRUNX1RUNX1T1	0.984903	0.734	AMLRUNX1RUNX1T1
	SJCBF108_D	SJCloud	HM	AMLRUNX1RUNX1T1	AMLRUNX1RUNX1T1	0.985288	0.734	AMLRUNX1RUNX1T1
	SJCBF110_D	SJCloud	HM	AMLRUNX1RUNX1T1	AMLRUNX1RUNX1T1	0.985067	0.734	AMLRUNX1RUNX1T1
	SJCBF111_D	SJCloud	HM	AMLRUNX1RUNX1T1	AMLRUNX1RUNX1T1	0.967603	0.734	AMLRUNX1RUNX1T1
	SJCBF112_D	SJCloud	HM	AMLRUNX1RUNX1T1	AMLRUNX1RUNX1T1	0.969904	0.734	AMLRUNX1RUNX1T1
	SJCBF115_D	SJCloud	HM	AMLRUNX1RUNX1T1	AMLRUNX1RUNX1T1	0.973837	0.734	AMLRUNX1RUNX1T1
	SJCBF117_D	SJCloud	HM	AMLRUNX1RUNX1T1	AMLRUNX1RUNX1T1	0.971587	0.734	AMLRUNX1RUNX1T1
	SJCBF120_D	SJCloud	HM	AMLRUNX1RUNX1T1	AMLRUNX1RUNX1T1	0.979467	0.734	AMLRUNX1RUNX1T1
	SJCBF124_D	SJCloud	HM	AMLRUNX1RUNX1T1	AMLRUNX1RUNX1T1	0.984559	0.734	AMLRUNX1RUNX1T1
	SJCBF125_D	SJCloud	HM	AMLRUNX1RUNX1T1	AMLRUNX1RUNX1T1	0.981882	0.734	AMLRUNX1RUNX1T1
	SJCBF138_D	SJCloud	HM	AMLRUNX1RUNX1T1	AMLRUNX1RUNX1T1	0.986091	0.734	AMLRUNX1RUNX1T1
	SJCBF139_D	SJCloud	HM	AMLRUNX1RUNX1T1	AMLRUNX1RUNX1T1	0.984329	0.734	AMLRUNX1RUNX1T1
	SJCBF141_D	SJCloud	HM	AMLRUNX1RUNX1T1	AMLRUNX1RUNX1T1	0.982076	0.734	AMLRUNX1RUNX1T1
	SJCBF142_D	SJCloud	HM	AMLRUNX1RUNX1T1	AMLRUNX1RUNX1T1	0.982205	0.734	AMLRUNX1RUNX1T1
	SJCBF143_D	SJCloud	HM	AMLRUNX1RUNX1T1	AMLRUNX1RUNX1T1	0.937596	0.734	AMLRUNX1RUNX1T1
	SJCBF145_D	SJCloud	HM	AMLRUNX1RUNX1T1	AMLRUNX1RUNX1T1	0.984616	0.734	AMLRUNX1RUNX1T1
	SJCBF149_D	SJCloud	HM	AMLRUNX1RUNX1T1	AMLRUNX1RUNX1T1	0.981189	0.734	AMLRUNX1RUNX1T1
	SJCBF150_D	SJCloud	HM	AMLRUNX1RUNX1T1	AMLRUNX1RUNX1T1	0.977944	0.734	AMLRUNX1RUNX1T1
	SJHM030606_D1	SJCloud	HM	AMLRUNX1RUNX1T1	AMLRUNX1RUNX1T1	0.987058	0.734	AMLRUNX1RUNX1T1
	SJAML001428_D1	SJCloud	HM	AMLUBTF	AMLUBTF	0.851728	0.623	AMLUBTF
	SJAML010730_R4	SJCloud	HM	AMLUBTF	AMLUBTF	0.876784	0.623	AMLUBTF
	SJAML015028_R1	SJCloud	HM	AMLUBTF	AMLUBTF	0.880679	0.623	AMLUBTF
	SJAML015373_R2	SJCloud	HM	AMLUBTF	AMLUBTF	0.939829	0.623	AMLUBTF
	SJAML016564_D1	SJCloud	HM	AMLUBTF	AMLUBTF	0.933837	0.623	AMLUBTF
	SJAML016566_D1	SJCloud	HM	AMLUBTF	AMLUBTF	0.93432	0.623	AMLUBTF
	SJAML016569_D1	SJCloud	HM	AMLUBTF	AMLUBTF	0.923346	0.623	AMLUBTF
	SJAML016569_D3	SJCloud	HM	AMLUBTF	AMLUBTF	0.81786	0.623	AMLUBTF
	SJAML016586_D1	SJCloud	HM	AMLUBTF	AMLUBTF	0.617481	0.623	Below Threshold
	SJAML030286_D1	SJCloud	HM	AMLUBTF	AMLUBTF	0.899111	0.623	AMLUBTF
	SJAML030740_D1	SJCloud	HM	AMLUBTF	AMLUBTF	0.806894	0.623	AMLUBTF
	SJAML031043_R1	SJCloud	HM	AMLUBTF	AMLNPM1	0.723298	0.734	Below Threshold
	SJAML031106_D1	SJCloud	HM	AMLUBTF	AMLUBTF	0.711799	0.623	AMLUBTF
	SJAML032070_D1	SJCloud	HM	AMLUBTF	AMLUBTF	0.949272	0.623	AMLUBTF
	SJAML033350_D1	SJCloud	HM	AMLUBTF	AMLUBTF	0.876111	0.623	AMLUBTF
	SJAML044826_D1	SJCloud	HM	AMLUBTF	AMLUBTF	0.941977	0.623	AMLUBTF
	SJAML044829_D1	SJCloud	HM	AMLUBTF	AMLUBTF	0.898752	0.623	AMLUBTF
	SJAML044833_D1	SJCloud	HM	AMLUBTF	AMLUBTF	0.926034	0.623	AMLUBTF
	SJAML046592_D1	SJCloud	HM	AMLUBTF	AMLUBTF	0.934609	0.623	AMLUBTF
	SJAML046600_D1	SJCloud	HM	AMLUBTF	AMLUBTF	0.94582	0.623	AMLUBTF
	SJAML046606_D1	SJCloud	HM	AMLUBTF	AMLUBTF	0.946978	0.623	AMLUBTF
	SJAML046618_D1	SJCloud	HM	AMLUBTF	AMLUBTF	0.935433	0.623	AMLUBTF
	SJRHB008_D	SJCloud	ST	ARMS	ARMS	0.963113	0.535	ARMS
	SJRHB009_D	SJCloud	ST	ARMS	ARMS	0.954583	0.535	ARMS
	SJRHB010468_D1	SJCloud	ST	ARMS	ARMS	0.951505	0.535	ARMS
	SJRHB015_D	SJCloud	ST	ARMS	ARMS	0.963999	0.535	ARMS
	SJRHB019_D	SJCloud	ST	ARMS	ERMS	0.549546	0.733	Below Threshold
	SJRHB022_D	SJCloud	ST	ARMS	ARMS	0.964946	0.535	ARMS
	SJRHB030264_D1	SJCloud	ST	ARMS	ARMS	0.95341	0.535	ARMS
	SJRHB030421_D1	SJCloud	ST	ARMS	ARMS	0.971135	0.535	ARMS
	SJRHB030445_D1	SJCloud	ST	ARMS	ARMS	0.959243	0.535	ARMS
	SJRHB030476_D1	SJCloud	ST	ARMS	ARMS	0.965949	0.535	ARMS
	SJRHB030476_D2	SJCloud	ST	ARMS	ARMS	0.970658	0.535	ARMS
	SJRHB030480_D1	SJCloud	ST	ARMS	ARMS	0.960802	0.535	ARMS
	SJRHB030495_D1	SJCloud	ST	ARMS	ARMS	0.945553	0.535	ARMS
	SJRHB030550_D1	SJCloud	ST	ARMS	ARMS	0.957495	0.535	ARMS
	SJRHB030765_D1	SJCloud	ST	ARMS	ARMS	0.969129	0.535	ARMS
	SJRHB030787_D1	SJCloud	ST	ARMS	ARMS	0.929306	0.535	ARMS
	SJRHB030814_D1	SJCloud	ST	ARMS	ARMS	0.964091	0.535	ARMS
	SJRHB030819_D1	SJCloud	ST	ARMS	ARMS	0.661244	0.535	ARMS
	SJRHB030858_D1	SJCloud	ST	ARMS	ARMS	0.971928	0.535	ARMS
	SJRHB031003_D1	SJCloud	ST	ARMS	ARMS	0.964663	0.535	ARMS
	SJRHB033_D	SJCloud	ST	ARMS	ARMS	0.911399	0.535	ARMS
	SJRHB035_R	SJCloud	ST	ARMS	ARMS	0.927377	0.535	ARMS
	SJRHB036_A	SJCloud	ST	ARMS	ARMS	0.965686	0.535	ARMS
	SJRHB038_R	SJCloud	ST	ARMS	ARMS	0.933391	0.535	ARMS
	SJRHB043_R	SJCloud	ST	ARMS	OS	0.686459	0.77	Below Threshold
	SJRHB044_M	SJCloud	ST	ARMS	ARMS	0.942536	0.535	ARMS
	SJRHB054_R	SJCloud	ST	ARMS	ARMS	0.955766	0.535	ARMS
	SJST030705_D1	SJCloud	ST	ARMS	ARMS	0.971412	0.535	ARMS
	SJALL015944_D1	SJCloud	HM	BALLBCRABL1	BALLBCRABL1	0.965609	0.734	BALLBCRABL1
	SJALL016662_D1	SJCloud	HM	BALLBCRABL1	BALLBCRABL1	0.942283	0.734	BALLBCRABL1
	SJBALL016270_D1	SJCloud	HM	BALLBCRABL1	BALLBCRABL1	0.915444	0.734	BALLBCRABL1
	SJBALL016292_D1	SJCloud	HM	BALLBCRABL1	BALLBCRABL1L	0.912957	0.734	BALLBCRABL1L
	SJBALL020468_D1	SJCloud	HM	BALLBCRABL1	BALLBCRABL1	0.956284	0.734	BALLBCRABL1
	SJBALL020637_D1	SJCloud	HM	BALLBCRABL1	BALLBCRABL1	0.914187	0.734	BALLBCRABL1
	SJBALL020669_D1	SJCloud	HM	BALLBCRABL1	BALLBCRABL1	0.937229	0.734	BALLBCRABL1
	SJBALL020863_D1	SJCloud	HM	BALLBCRABL1	BALLBCRABL1	0.968102	0.734	BALLBCRABL1
	SJBALL020998_D1	SJCloud	HM	BALLBCRABL1	BALLBCRABL1	0.919666	0.734	BALLBCRABL1
	SJBALL021015_D1	SJCloud	HM	BALLBCRABL1	BALLBCRABL1	0.935932	0.734	BALLBCRABL1
	SJBALL021059_D1	SJCloud	HM	BALLBCRABL1	BALLBCRABL1	0.830155	0.734	BALLBCRABL1
	SJBALL021107_D1	SJCloud	HM	BALLBCRABL1	BALLBCRABL1	0.782183	0.734	BALLBCRABL1
	SJBALL021145_D1	SJCloud	HM	BALLBCRABL1	BALLBCRABL1	0.911807	0.734	BALLBCRABL1
	SJBALL021146_D1	SJCloud	HM	BALLBCRABL1	BALLBCRABL1	0.950679	0.734	BALLBCRABL1
	SJBALL021737_D1	SJCloud	HM	BALLBCRABL1	BALLBCRABL1L	0.917821	0.734	BALLBCRABL1L
	SJHYPO121_D	SJCloud	HM	BALLBCRABL1	BALLBCRABL1	0.927776	0.734	BALLBCRABL1
	SJPHALL004_D	SJCloud	HM	BALLBCRABL1	BALLBCRABL1	0.861503	0.734	BALLBCRABL1
	SJPHALL006_D	SJCloud	HM	BALLBCRABL1	BALLBCRABL1	0.972855	0.734	BALLBCRABL1
	SJPHALL007_D	SJCloud	HM	BALLBCRABL1	BALLBCRABL1	0.966283	0.734	BALLBCRABL1
	SJPHALL008_D	SJCloud	HM	BALLBCRABL1	BALLHYPER	0.944895	0.734	BALLHYPER
	SJPHALL009_D	SJCloud	HM	BALLBCRABL1	BALLBCRABL1	0.957047	0.734	BALLBCRABL1
	SJPHALL010_D	SJCloud	HM	BALLBCRABL1	BALLBCRABL1	0.958326	0.734	BALLBCRABL1
	SJPHALL012_D	SJCloud	HM	BALLBCRABL1	BALLBCRABL1	0.975851	0.734	BALLBCRABL1
	SJPHALL013_D	SJCloud	HM	BALLBCRABL1	BALLBCRABL1	0.973541	0.734	BALLBCRABL1
	SJPHALL015_D	SJCloud	HM	BALLBCRABL1	BALLBCRABL1	0.947333	0.734	BALLBCRABL1
	SJPHALL020033_D1	SJCloud	HM	BALLBCRABL1	BALLBCRABL1	0.938386	0.734	BALLBCRABL1
	SJPHALL020034_D1	SJCloud	HM	BALLBCRABL1	BALLHYPER	0.889605	0.734	BALLHYPER
	SJPHALL020035_D1	SJCloud	HM	BALLBCRABL1	BALLBCRABL1	0.79628	0.734	BALLBCRABL1
	SJPHALL020036_D1	SJCloud	HM	BALLBCRABL1	BALLBCRABL1	0.739009	0.734	BALLBCRABL1
	SJPHALL020037_D1	SJCloud	HM	BALLBCRABL1	BALLBCRABL1	0.921976	0.734	BALLBCRABL1
	SJPHALL020038_D1	SJCloud	HM	BALLBCRABL1	BALLBCRABL1	0.939375	0.734	BALLBCRABL1
	SJPHALL020040_D1	SJCloud	HM	BALLBCRABL1	BALLBCRABL1	0.71697	0.734	Below Threshold
	SJPHALL020043_D1	SJCloud	HM	BALLBCRABL1	BALLHYPER	0.863928	0.734	BALLHYPER
	SJPHALL020044_D1	SJCloud	HM	BALLBCRABL1	BALLBCRABL1	0.958757	0.734	BALLBCRABL1
	SJPHALL020046_D1	SJCloud	HM	BALLBCRABL1	BALLBCRABL1	0.929491	0.734	BALLBCRABL1
	SJPHALL020047_D1	SJCloud	HM	BALLBCRABL1	BALLBCRABL1	0.844351	0.734	BALLBCRABL1
	SJPHALL020_D	SJCloud	HM	BALLBCRABL1	BALLBCRABL1	0.959456	0.734	BALLBCRABL1
	SJPHALL021_D	SJCloud	HM	BALLBCRABL1	BALLBCRABL1	0.956393	0.734	BALLBCRABL1
	SJPHALL026_D	SJCloud	HM	BALLBCRABL1	BALLHYPER	0.943375	0.734	BALLHYPER
	SJPHALL029_D	SJCloud	HM	BALLBCRABL1	BALLBCRABL1	0.97389	0.734	BALLBCRABL1
	SJALL015924_D1	SJCloud	HM	BALLBCRABL1L	BALLBCRABL1L	0.978052	0.734	BALLBCRABL1L
	SJALL015931_D1	SJCloud	HM	BALLBCRABL1L	BALLBCRABL1L	0.967796	0.734	BALLBCRABL1L
	SJALL015940_D1	SJCloud	HM	BALLBCRABL1L	BALLBCRABL1L	0.974206	0.734	BALLBCRABL1L
	SJALL015962_D1	SJCloud	HM	BALLBCRABL1L	BALLBCRABL1L	0.968039	0.734	BALLBCRABL1L
	SJALL015968_D1	SJCloud	HM	BALLBCRABL1L	BALLBCRABL1L	0.812771	0.734	BALLBCRABL1L
	SJALL015978_D1	SJCloud	HM	BALLBCRABL1L	BALLBCRABL1L	0.977294	0.734	BALLBCRABL1L
	SJALL015984_D1	SJCloud	HM	BALLBCRABL1L	BALLBCRABL1L	0.968082	0.734	BALLBCRABL1L
	SJALL016650_D1	SJCloud	HM	BALLBCRABL1L	BALLBCRABL1L	0.973743	0.734	BALLBCRABL1L
	SJALL016658_D1	SJCloud	HM	BALLBCRABL1L	BALLBCRABL1L	0.953078	0.734	BALLBCRABL1L
	SJBALL010_D	SJCloud	HM	BALLBCRABL1L	BALLBCRABL1L	0.972922	0.734	BALLBCRABL1L
	SJBALL013334_D1	SJCloud	HM	BALLBCRABL1L	BALLBCRABL1L	0.979664	0.734	BALLBCRABL1L
	SJBALL013339_D1	SJCloud	HM	BALLBCRABL1L	BALLBCRABL1L	0.964706	0.734	BALLBCRABL1L
	SJBALL013340_D1	SJCloud	HM	BALLBCRABL1L	BALLHYPER	0.708372	0.734	Below Threshold
	SJBALL013341_D1	SJCloud	HM	BALLBCRABL1L	BALLBCRABL1	0.660649	0.734	Below Threshold
	SJBALL013342_D1	SJCloud	HM	BALLBCRABL1L	BALLBCRABL1L	0.757391	0.734	BALLBCRABL1L
	SJBALL013350_D1	SJCloud	HM	BALLBCRABL1L	BALLBCRABL1L	0.982289	0.734	BALLBCRABL1L
	SJBALL013352_D1	SJCloud	HM	BALLBCRABL1L	BALLBCRABL1L	0.979503	0.734	BALLBCRABL1L
	SJBALL013354_D1	SJCloud	HM	BALLBCRABL1L	BALLBCRABL1L	0.979387	0.734	BALLBCRABL1L
	SJBALL013358_D1	SJCloud	HM	BALLBCRABL1L	BALLBCRABL1L	0.983901	0.734	BALLBCRABL1L
	SJBALL013359_D1	SJCloud	HM	BALLBCRABL1L	BALLBCRABL1L	0.969472	0.734	BALLBCRABL1L
	SJBALL013361_D1	SJCloud	HM	BALLBCRABL1L	BALLBCRABL1L	0.964899	0.734	BALLBCRABL1L
	SJBALL013366_D1	SJCloud	HM	BALLBCRABL1L	BALLBCRABL1L	0.969935	0.734	BALLBCRABL1L
	SJBALL013367_D1	SJCloud	HM	BALLBCRABL1L	BALLBCRABL1L	0.866667	0.734	BALLBCRABL1L
	SJBALL013368_D1	SJCloud	HM	BALLBCRABL1L	BALLBCRABL1L	0.973737	0.734	BALLBCRABL1L
	SJBALL013371_D1	SJCloud	HM	BALLBCRABL1L	BALLBCRABL1L	0.973034	0.734	BALLBCRABL1L
	SJBALL013375_D1	SJCloud	HM	BALLBCRABL1L	BALLBCRABL1L	0.962986	0.734	BALLBCRABL1L
	SJBALL013376_D1	SJCloud	HM	BALLBCRABL1L	BALLBCRABL1L	0.966608	0.734	BALLBCRABL1L
	SJBALL013377_D1	SJCloud	HM	BALLBCRABL1L	BALLBCRABL1L	0.774623	0.734	BALLBCRABL1L
	SJBALL013380_D1	SJCloud	HM	BALLBCRABL1L	BALLBCRABL1L	0.973333	0.734	BALLBCRABL1L
	SJBALL013381_D1	SJCloud	HM	BALLBCRABL1L	BALLBCRABL1L	0.978253	0.734	BALLBCRABL1L
	SJBALL013384_D1	SJCloud	HM	BALLBCRABL1L	BALLBCRABL1L	0.980291	0.734	BALLBCRABL1L
	SJBALL013386_D1	SJCloud	HM	BALLBCRABL1L	BALLBCRABL1L	0.984813	0.734	BALLBCRABL1L
	SJBALL016225_D1	SJCloud	HM	BALLBCRABL1L	BALLBCRABL1L	0.925015	0.734	BALLBCRABL1L
	SJBALL016231_D1	SJCloud	HM	BALLBCRABL1L	BALLBCRABL1L	0.954364	0.734	BALLBCRABL1L
	SJBALL016240_D1	SJCloud	HM	BALLBCRABL1L	BALLBCRABL1L	0.836401	0.734	BALLBCRABL1L
	SJBALL016258_D1	SJCloud	HM	BALLBCRABL1L	BALLBCRABL1L	0.960129	0.734	BALLBCRABL1L
	SJBALL016267_D1	SJCloud	HM	BALLBCRABL1L	BALLBCRABL1L	0.946658	0.734	BALLBCRABL1L
	SJBALL020012_D1	SJCloud	HM	BALLBCRABL1L	BALLBCRABL1L	0.969663	0.734	BALLBCRABL1L
	SJBALL020014_D1	SJCloud	HM	BALLBCRABL1L	BALLBCRABL1L	0.936693	0.734	BALLBCRABL1L
	SJBALL020069_D1	SJCloud	HM	BALLBCRABL1L	BALLBCRABL1L	0.975086	0.734	BALLBCRABL1L
	SJBALL020073_D1	SJCloud	HM	BALLBCRABL1L	BALLBCRABL1L	0.966297	0.734	BALLBCRABL1L
	SJBALL020077_D1	SJCloud	HM	BALLBCRABL1L	BALLBCRABL1L	0.964495	0.734	BALLBCRABL1L
	SJBALL020081_D1	SJCloud	HM	BALLBCRABL1L	BALLBCRABL1L	0.965075	0.734	BALLBCRABL1L
	SJBALL020084_D1	SJCloud	HM	BALLBCRABL1L	BALLBCRABL1L	0.958127	0.734	BALLBCRABL1L
	SJBALL020091_D1	SJCloud	HM	BALLBCRABL1L	BALLBCRABL1L	0.984568	0.734	BALLBCRABL1L
	SJBALL020100_D1	SJCloud	HM	BALLBCRABL1L	BALLBCRABL1L	0.8511	0.734	BALLBCRABL1L
	SJBALL020138_D1	SJCloud	HM	BALLBCRABL1L	BALLBCRABL1L	0.973372	0.734	BALLBCRABL1L
	SJBALL020145_D1	SJCloud	HM	BALLBCRABL1L	BALLBCRABL1L	0.962706	0.734	BALLBCRABL1L
	SJBALL020579_D1	SJCloud	HM	BALLBCRABL1L	BALLBCRABL1L	0.979431	0.734	BALLBCRABL1L
	SJBALL020589_D1	SJCloud	HM	BALLBCRABL1L	BALLBCRABL1L	0.983679	0.734	BALLBCRABL1L
	SJBALL020625_D1	SJCloud	HM	BALLBCRABL1L	BALLBCRABL1L	0.957296	0.734	BALLBCRABL1L
	SJBALL020649_D1	SJCloud	HM	BALLBCRABL1L	BALLBCRABL1L	0.981316	0.734	BALLBCRABL1L
	SJBALL020681_D1	SJCloud	HM	BALLBCRABL1L	BALLBCRABL1L	0.966328	0.734	BALLBCRABL1L
	SJBALL020704_D1	SJCloud	HM	BALLBCRABL1L	BALLBCRABL1L	0.956995	0.734	BALLBCRABL1L
	SJBALL020730_D1	SJCloud	HM	BALLBCRABL1L	BALLHYPER	0.880861	0.734	BALLHYPER
	SJBALL020765_D1	SJCloud	HM	BALLBCRABL1L	BALLBCRABL1L	0.929483	0.734	BALLBCRABL1L
	SJBALL020812_D1	SJCloud	HM	BALLBCRABL1L	BALLBCRABL1L	0.971265	0.734	BALLBCRABL1L
	SJBALL020824_D1	SJCloud	HM	BALLBCRABL1L	BALLBCRABL1L	0.957312	0.734	BALLBCRABL1L
	SJBALL020832_D1	SJCloud	HM	BALLBCRABL1L	BALLBCRABL1L	0.96896	0.734	BALLBCRABL1L
	SJBALL020877_D1	SJCloud	HM	BALLBCRABL1L	BALLBCRABL1L	0.954102	0.734	BALLBCRABL1L
	SJBALL020882_D1	SJCloud	HM	BALLBCRABL1L	BALLBCRABL1L	0.970303	0.734	BALLBCRABL1L
	SJBALL020936_D1	SJCloud	HM	BALLBCRABL1L	BALLBCRABL1L	0.980026	0.734	BALLBCRABL1L
	SJBALL020939_D1	SJCloud	HM	BALLBCRABL1L	BALLBCRABL1L	0.963983	0.734	BALLBCRABL1L
	SJBALL020941_D1	SJCloud	HM	BALLBCRABL1L	BALLBCRABL1L	0.964755	0.734	BALLBCRABL1L
	SJBALL020963_D1	SJCloud	HM	BALLBCRABL1L	BALLBCRABL1L	0.978281	0.734	BALLBCRABL1L
	SJBALL020966_D1	SJCloud	HM	BALLBCRABL1L	BALLBCRABL1L	0.978855	0.734	BALLBCRABL1L
	SJBALL020971_D1	SJCloud	HM	BALLBCRABL1L	BALLHYPER	0.765221	0.734	BALLHYPER
	SJBALL020980_D1	SJCloud	HM	BALLBCRABL1L	BALLBCRABL1L	0.979346	0.734	BALLBCRABL1L
	SJBALL020994_D1	SJCloud	HM	BALLBCRABL1L	BALLBCRABL1L	0.974914	0.734	BALLBCRABL1L
	SJBALL021004_D1	SJCloud	HM	BALLBCRABL1L	BALLBCRABL1L	0.94144	0.734	BALLBCRABL1L
	SJBALL021018_D1	SJCloud	HM	BALLBCRABL1L	BALLBCRABL1L	0.94471	0.734	BALLBCRABL1L
	SJBALL021053_D1	SJCloud	HM	BALLBCRABL1L	BALLBCRABL1L	0.980478	0.734	BALLBCRABL1L
	SJBALL021076_D1	SJCloud	HM	BALLBCRABL1L	BALLBCRABL1L	0.957153	0.734	BALLBCRABL1L
	SJBALL021100_D1	SJCloud	HM	BALLBCRABL1L	BALLBCRABL1L	0.975878	0.734	BALLBCRABL1L
	SJBALL021113_D1	SJCloud	HM	BALLBCRABL1L	BALLBCRABL1L	0.975466	0.734	BALLBCRABL1L
	SJBALL021118_D1	SJCloud	HM	BALLBCRABL1L	BALLBCRABL1L	0.983859	0.734	BALLBCRABL1L
	SJBALL021120_D1	SJCloud	HM	BALLBCRABL1L	BALLBCRABL1L	0.966597	0.734	BALLBCRABL1L
	SJBALL021143_D1	SJCloud	HM	BALLBCRABL1L	BALLBCRABL1L	0.971045	0.734	BALLBCRABL1L
	SJBALL021275_D1	SJCloud	HM	BALLBCRABL1L	BALLBCRABL1L	0.978034	0.734	BALLBCRABL1L
	SJBALL021329_D1	SJCloud	HM	BALLBCRABL1L	BALLBCRABL1L	0.981121	0.734	BALLBCRABL1L
	SJBALL021411_D1	SJCloud	HM	BALLBCRABL1L	BALLBCRABL1L	0.94768	0.734	BALLBCRABL1L
	SJBALL021521_D1	SJCloud	HM	BALLBCRABL1L	BALLBCRABL1L	0.976987	0.734	BALLBCRABL1L
	SJBALL021728_D1	SJCloud	HM	BALLBCRABL1L	BALLBCRABL1	0.797616	0.734	BALLBCRABL1
	SJBALL021748_D1	SJCloud	HM	BALLBCRABL1L	BALLBCRABL1L	0.967526	0.734	BALLBCRABL1L
	SJBALL021780_D1	SJCloud	HM	BALLBCRABL1L	BALLBCRABL1L	0.890915	0.734	BALLBCRABL1L
	SJBALL021786_D1	SJCloud	HM	BALLBCRABL1L	BALLBCRABL1L	0.665723	0.734	Below Threshold
	SJBALL021800_D1	SJCloud	HM	BALLBCRABL1L	BALLBCRABL1L	0.981982	0.734	BALLBCRABL1L
	SJBALL021807_D1	SJCloud	HM	BALLBCRABL1L	BALLBCRABL1L	0.97923	0.734	BALLBCRABL1L
	SJBALL021814_D1	SJCloud	HM	BALLBCRABL1L	BALLBCRABL1L	0.976616	0.734	BALLBCRABL1L
	SJBALL021856_D1	SJCloud	HM	BALLBCRABL1L	BALLBCRABL1L	0.976266	0.734	BALLBCRABL1L
	SJBALL021866_D1	SJCloud	HM	BALLBCRABL1L	BALLBCRABL1L	0.977705	0.734	BALLBCRABL1L
	SJBALL022244_D1	SJCloud	HM	BALLBCRABL1L	BALLBCRABL1L	0.779072	0.734	BALLBCRABL1L
	SJBALL022245_D1	SJCloud	HM	BALLBCRABL1L	BALLBCRABL1L	0.985301	0.734	BALLBCRABL1L
	SJBALL022246_D1	SJCloud	HM	BALLBCRABL1L	BALLBCRABL1L	0.979639	0.734	BALLBCRABL1L
	SJBALL022489_D1	SJCloud	HM	BALLBCRABL1L	BALLBCRABL1L	0.981698	0.734	BALLBCRABL1L
	SJBALL022602_D1	SJCloud	HM	BALLBCRABL1L	BALLBCRABL1L	0.874844	0.734	BALLBCRABL1L
	SJBALL030036_D1	SJCloud	HM	BALLBCRABL1L	BALLBCRABL1L	0.974136	0.734	BALLBCRABL1L
	SJBALL030054_D1	SJCloud	HM	BALLBCRABL1L	BALLBCRABL1L	0.968473	0.734	BALLBCRABL1L
	SJBALL030080_D1	SJCloud	HM	BALLBCRABL1L	BALLBCRABL1L	0.95052	0.734	BALLBCRABL1L
	SJBALL030215_D1	SJCloud	HM	BALLBCRABL1L	BALLBCRABL1L	0.854632	0.734	BALLBCRABL1L
	SJBALL030215_R1	SJCloud	HM	BALLBCRABL1L	BALLBCRABL1L	0.929473	0.734	BALLBCRABL1L
	SJBALL030254_D1	SJCloud	HM	BALLBCRABL1L	BALLBCRABL1L	0.875439	0.734	BALLBCRABL1L
	SJBALL030350_D1	SJCloud	HM	BALLBCRABL1L	BALLBCRABL1L	0.935237	0.734	BALLBCRABL1L
	SJBALL030363_D1	SJCloud	HM	BALLBCRABL1L	BALLIAMP21	0.936506	0.734	BALLIAMP21
	SJBALL030370_D1	SJCloud	HM	BALLBCRABL1L	BALLBCRABL1L	0.971851	0.734	BALLBCRABL1L
	SJBALL030415_D1	SJCloud	HM	BALLBCRABL1L	BALLBCRABL1L	0.754099	0.734	BALLBCRABL1L
	SJBALL030492_D1	SJCloud	HM	BALLBCRABL1L	BALLPAX5	0.808712	0.734	BALLPAX5
	SJBALL030542_D1	SJCloud	HM	BALLBCRABL1L	BALLBCRABL1L	0.960964	0.734	BALLBCRABL1L
	SJBALL030576_D1	SJCloud	HM	BALLBCRABL1L	BALLBCRABL1L	0.957609	0.734	BALLBCRABL1L
	SJBALL255_D	SJCloud	HM	BALLBCRABL1L	BALLBCRABL1L	0.667651	0.734	Below Threshold
	SJBALL262_D	SJCloud	HM	BALLBCRABL1L	BALLBCRABL1L	0.983076	0.734	BALLBCRABL1L
	SJBALL267_D	SJCloud	HM	BALLBCRABL1L	BALLBCRABL1L	0.786077	0.734	BALLBCRABL1L
	SJBALL268_D	SJCloud	HM	BALLBCRABL1L	BALLBCRABL1L	0.980345	0.734	BALLBCRABL1L
	SJBALL270_D	SJCloud	HM	BALLBCRABL1L	BALLBCRABL1L	0.966894	0.734	BALLBCRABL1L
	SJERG021891_D1	SJCloud	HM	BALLBCRABL1L	BALLBCRABL1L	0.804334	0.734	BALLBCRABL1L
	SJALL015943_D1	SJCloud	HM	BALLDUX4IGH	BALLDUX4IGH	0.978568	0.734	BALLDUX4IGH
	SJALL015951_D1	SJCloud	HM	BALLDUX4IGH	BALLDUX4IGH	0.969492	0.734	BALLDUX4IGH
	SJALL016661_D1	SJCloud	HM	BALLDUX4IGH	BALLDUX4IGH	0.982204	0.734	BALLDUX4IGH
	SJBALL001614_D1	SJCloud	HM	BALLDUX4IGH	BALLDUX4IGH	0.949663	0.734	BALLDUX4IGH
	SJBALL001621_D1	SJCloud	HM	BALLDUX4IGH	BALLDUX4IGH	0.969668	0.734	BALLDUX4IGH
	SJBALL001761_D1	SJCloud	HM	BALLDUX4IGH	BALLDUX4IGH	0.97867	0.734	BALLDUX4IGH
	SJBALL002224_D1	SJCloud	HM	BALLDUX4IGH	BALLDUX4IGH	0.976521	0.734	BALLDUX4IGH
	SJBALL020340_D1	SJCloud	HM	BALLDUX4IGH	BALLDUX4IGH	0.982946	0.734	BALLDUX4IGH
	SJBALL020383_D1	SJCloud	HM	BALLDUX4IGH	BALLDUX4IGH	0.983483	0.734	BALLDUX4IGH
	SJBALL020469_D1	SJCloud	HM	BALLDUX4IGH	BALLDUX4IGH	0.980584	0.734	BALLDUX4IGH
	SJBALL020595_D1	SJCloud	HM	BALLDUX4IGH	BALLDUX4IGH	0.975228	0.734	BALLDUX4IGH
	SJBALL020609_D1	SJCloud	HM	BALLDUX4IGH	BALLDUX4IGH	0.981342	0.734	BALLDUX4IGH
	SJBALL020828_D1	SJCloud	HM	BALLDUX4IGH	BALLDUX4IGH	0.981946	0.734	BALLDUX4IGH
	SJBALL021081_D1	SJCloud	HM	BALLDUX4IGH	BALLDUX4IGH	0.965306	0.734	BALLDUX4IGH
	SJBALL021130_D1	SJCloud	HM	BALLDUX4IGH	BALLDUX4IGH	0.979729	0.734	BALLDUX4IGH
	SJBALL021299_D1	SJCloud	HM	BALLDUX4IGH	BALLDUX4IGH	0.975214	0.734	BALLDUX4IGH
	SJBALL021324_D1	SJCloud	HM	BALLDUX4IGH	BALLDUX4IGH	0.951109	0.734	BALLDUX4IGH
	SJBALL021333_D1	SJCloud	HM	BALLDUX4IGH	BALLDUX4IGH	0.948935	0.734	BALLDUX4IGH
	SJBALL021336_D1	SJCloud	HM	BALLDUX4IGH	BALLDUX4IGH	0.982764	0.734	BALLDUX4IGH
	SJBALL021372_D1	SJCloud	HM	BALLDUX4IGH	BALLDUX4IGH	0.972968	0.734	BALLDUX4IGH
	SJBALL021405_D1	SJCloud	HM	BALLDUX4IGH	BALLDUX4IGH	0.963187	0.734	BALLDUX4IGH
	SJBALL021427_D1	SJCloud	HM	BALLDUX4IGH	BALLDUX4IGH	0.978505	0.734	BALLDUX4IGH
	SJBALL021489_D1	SJCloud	HM	BALLDUX4IGH	BALLDUX4IGH	0.924847	0.734	BALLDUX4IGH
	SJBALL021492_D1	SJCloud	HM	BALLDUX4IGH	BALLDUX4IGH	0.981476	0.734	BALLDUX4IGH
	SJBALL021511_D1	SJCloud	HM	BALLDUX4IGH	BALLDUX4IGH	0.97685	0.734	BALLDUX4IGH
	SJBALL021512_D1	SJCloud	HM	BALLDUX4IGH	BALLDUX4IGH	0.984409	0.734	BALLDUX4IGH
	SJBALL021514_D1	SJCloud	HM	BALLDUX4IGH	BALLDUX4IGH	0.970998	0.734	BALLDUX4IGH
	SJBALL021516_D1	SJCloud	HM	BALLDUX4IGH	BALLDUX4IGH	0.981241	0.734	BALLDUX4IGH
	SJBALL215_D	SJCloud	HM	BALLDUX4IGH	BALLDUX4IGH	0.981213	0.734	BALLDUX4IGH
	SJBALL218_D	SJCloud	HM	BALLDUX4IGH	BALLDUX4IGH	0.982487	0.734	BALLDUX4IGH
	SJBALL227_D	SJCloud	HM	BALLDUX4IGH	BALLDUX4IGH	0.986299	0.734	BALLDUX4IGH
	SJBALL230_D	SJCloud	HM	BALLDUX4IGH	BALLDUX4IGH	0.982458	0.734	BALLDUX4IGH
	SJERG002_D	SJCloud	HM	BALLDUX4IGH	BALLDUX4IGH	0.983	0.734	BALLDUX4IGH
	SJERG003_D	SJCloud	HM	BALLDUX4IGH	BALLDUX4IGH	0.985656	0.734	BALLDUX4IGH
	SJERG004_D	SJCloud	HM	BALLDUX4IGH	BALLDUX4IGH	0.985049	0.734	BALLDUX4IGH
	SJERG005_D	SJCloud	HM	BALLDUX4IGH	BALLDUX4IGH	0.980344	0.734	BALLDUX4IGH
	SJERG008_D	SJCloud	HM	BALLDUX4IGH	BALLDUX4IGH	0.985316	0.734	BALLDUX4IGH
	SJERG009_D	SJCloud	HM	BALLDUX4IGH	BALLDUX4IGH	0.968677	0.734	BALLDUX4IGH
	SJERG010_D	SJCloud	HM	BALLDUX4IGH	BALLDUX4IGH	0.980839	0.734	BALLDUX4IGH
	SJERG014_D	SJCloud	HM	BALLDUX4IGH	BALLDUX4IGH	0.981894	0.734	BALLDUX4IGH
	SJERG020050_D1	SJCloud	HM	BALLDUX4IGH	BALLDUX4IGH	0.9785	0.734	BALLDUX4IGH
	SJERG020051_D1	SJCloud	HM	BALLDUX4IGH	BALLDUX4IGH	0.980623	0.734	BALLDUX4IGH
	SJERG020052_D1	SJCloud	HM	BALLDUX4IGH	BALLDUX4IGH	0.980214	0.734	BALLDUX4IGH
	SJERG020300_D1	SJCloud	HM	BALLDUX4IGH	BALLDUX4IGH	0.96646	0.734	BALLDUX4IGH
	SJERG020302_D1	SJCloud	HM	BALLDUX4IGH	BALLDUX4IGH	0.975594	0.734	BALLDUX4IGH
	SJERG020303_D1	SJCloud	HM	BALLDUX4IGH	BALLDUX4IGH	0.983654	0.734	BALLDUX4IGH
	SJERG020304_D1	SJCloud	HM	BALLDUX4IGH	BALLDUX4IGH	0.948597	0.734	BALLDUX4IGH
	SJERG020305_D1	SJCloud	HM	BALLDUX4IGH	BALLDUX4IGH	0.982096	0.734	BALLDUX4IGH
	SJERG020306_D1	SJCloud	HM	BALLDUX4IGH	BALLDUX4IGH	0.958718	0.734	BALLDUX4IGH
	SJERG020307_D1	SJCloud	HM	BALLDUX4IGH	BALLDUX4IGH	0.98518	0.734	BALLDUX4IGH
	SJERG020308_D1	SJCloud	HM	BALLDUX4IGH	BALLDUX4IGH	0.979952	0.734	BALLDUX4IGH
	SJERG020309_D1	SJCloud	HM	BALLDUX4IGH	BALLDUX4IGH	0.969874	0.734	BALLDUX4IGH
	SJERG020_D	SJCloud	HM	BALLDUX4IGH	BALLDUX4IGH	0.982829	0.734	BALLDUX4IGH
	SJERG024_D	SJCloud	HM	BALLDUX4IGH	BALLDUX4IGH	0.983264	0.734	BALLDUX4IGH
	SJERG028_D	SJCloud	HM	BALLDUX4IGH	BALLDUX4IGH	0.881366	0.734	BALLDUX4IGH
	SJERG029_D	SJCloud	HM	BALLDUX4IGH	BALLDUX4IGH	0.985892	0.734	BALLDUX4IGH
	SJERG030_D	SJCloud	HM	BALLDUX4IGH	BALLDUX4IGH	0.982026	0.734	BALLDUX4IGH
	SJERG031_D	SJCloud	HM	BALLDUX4IGH	BALLDUX4IGH	0.972812	0.734	BALLDUX4IGH
	SJALL014950_D1	SJCloud	HM	BALLETV6RUNX1	BALLETV6RUNX1	0.994269	0.734	BALLETV6RUNX1
	SJALL014955_D1	SJCloud	HM	BALLETV6RUNX1	BALLETV6RUNX1	0.993099	0.734	BALLETV6RUNX1
	SJALL015941_D1	SJCloud	HM	BALLETV6RUNX1	BALLETV6RUNX1	0.992113	0.734	BALLETV6RUNX1
	SJALL015965_D1	SJCloud	HM	BALLETV6RUNX1	BALLETV6RUNX1	0.990185	0.734	BALLETV6RUNX1
	SJALL015980_D1	SJCloud	HM	BALLETV6RUNX1	BALLETV6RUNX1	0.993983	0.734	BALLETV6RUNX1
	SJALL015981_D1	SJCloud	HM	BALLETV6RUNX1	BALLETV6RUNX1	0.988726	0.734	BALLETV6RUNX1
	SJALL015983_D1	SJCloud	HM	BALLETV6RUNX1	BALLETV6RUNX1	0.993386	0.734	BALLETV6RUNX1
	SJALL016428_D1	SJCloud	HM	BALLETV6RUNX1	BALLETV6RUNX1	0.990741	0.734	BALLETV6RUNX1
	SJALL016663_D1	SJCloud	HM	BALLETV6RUNX1	BALLETV6RUNX1	0.993448	0.734	BALLETV6RUNX1
	SJALL016666_D1	SJCloud	HM	BALLETV6RUNX1	BALLETV6RUNX1	0.99039	0.734	BALLETV6RUNX1
	SJALL016667_D1	SJCloud	HM	BALLETV6RUNX1	BALLETV6RUNX1	0.991555	0.734	BALLETV6RUNX1
	SJALL016668_D1	SJCloud	HM	BALLETV6RUNX1	BALLETV6RUNX1	0.993835	0.734	BALLETV6RUNX1
	SJALL016671_D1	SJCloud	HM	BALLETV6RUNX1	BALLETV6RUNX1	0.993162	0.734	BALLETV6RUNX1
	SJALL016673_D1	SJCloud	HM	BALLETV6RUNX1	BALLETV6RUNX1	0.994456	0.734	BALLETV6RUNX1
	SJALL016676_D1	SJCloud	HM	BALLETV6RUNX1	BALLETV6RUNX1	0.992293	0.734	BALLETV6RUNX1
	SJBALL001624_D1	SJCloud	HM	BALLETV6RUNX1	BALLETV6RUNX1	0.990542	0.734	BALLETV6RUNX1
	SJBALL001626_D1	SJCloud	HM	BALLETV6RUNX1	BALLETV6RUNX1	0.991275	0.734	BALLETV6RUNX1
	SJBALL001763_D1	SJCloud	HM	BALLETV6RUNX1	BALLETV6RUNX1	0.990163	0.734	BALLETV6RUNX1
	SJBALL002228_D1	SJCloud	HM	BALLETV6RUNX1	BALLETV6RUNX1	0.992274	0.734	BALLETV6RUNX1
	SJBALL002231_D1	SJCloud	HM	BALLETV6RUNX1	BALLETV6RUNX1	0.989814	0.734	BALLETV6RUNX1
	SJBALL002234_D1	SJCloud	HM	BALLETV6RUNX1	BALLETV6RUNX1	0.98687	0.734	BALLETV6RUNX1
	SJBALL002240_D1	SJCloud	HM	BALLETV6RUNX1	BALLETV6RUNX1	0.993524	0.734	BALLETV6RUNX1
	SJBALL016280_D1	SJCloud	HM	BALLETV6RUNX1	BALLETV6RUNX1	0.99246	0.734	BALLETV6RUNX1
	SJBALL016282_D1	SJCloud	HM	BALLETV6RUNX1	BALLETV6RUNX1	0.991072	0.734	BALLETV6RUNX1
	SJBALL020583_D1	SJCloud	HM	BALLETV6RUNX1	BALLETV6RUNX1	0.992564	0.734	BALLETV6RUNX1
	SJBALL020593_D1	SJCloud	HM	BALLETV6RUNX1	BALLETV6RUNX1	0.988052	0.734	BALLETV6RUNX1
	SJBALL020604_D1	SJCloud	HM	BALLETV6RUNX1	BALLETV6RUNX1	0.991362	0.734	BALLETV6RUNX1
	SJBALL020610_D1	SJCloud	HM	BALLETV6RUNX1	BALLETV6RUNX1	0.991949	0.734	BALLETV6RUNX1
	SJBALL020619_D1	SJCloud	HM	BALLETV6RUNX1	BALLETV6RUNX1	0.990953	0.734	BALLETV6RUNX1
	SJBALL020627_D1	SJCloud	HM	BALLETV6RUNX1	BALLETV6RUNX1	0.988191	0.734	BALLETV6RUNX1
	SJBALL020630_D1	SJCloud	HM	BALLETV6RUNX1	BALLETV6RUNX1	0.993133	0.734	BALLETV6RUNX1
	SJBALL020653_D1	SJCloud	HM	BALLETV6RUNX1	BALLETV6RUNX1	0.990686	0.734	BALLETV6RUNX1
	SJBALL020660_D1	SJCloud	HM	BALLETV6RUNX1	BALLETV6RUNX1	0.993145	0.734	BALLETV6RUNX1
	SJBALL020662_D1	SJCloud	HM	BALLETV6RUNX1	BALLETV6RUNX1	0.991206	0.734	BALLETV6RUNX1
	SJBALL020663_D1	SJCloud	HM	BALLETV6RUNX1	BALLETV6RUNX1	0.98956	0.734	BALLETV6RUNX1
	SJBALL020671_D1	SJCloud	HM	BALLETV6RUNX1	BALLETV6RUNX1	0.989251	0.734	BALLETV6RUNX1
	SJBALL020676_D1	SJCloud	HM	BALLETV6RUNX1	BALLETV6RUNX1	0.988414	0.734	BALLETV6RUNX1
	SJBALL020684_D1	SJCloud	HM	BALLETV6RUNX1	BALLETV6RUNX1	0.991985	0.734	BALLETV6RUNX1
	SJBALL020687_D1	SJCloud	HM	BALLETV6RUNX1	BALLETV6RUNX1	0.988873	0.734	BALLETV6RUNX1
	SJBALL020690_D1	SJCloud	HM	BALLETV6RUNX1	BALLETV6RUNX1	0.990263	0.734	BALLETV6RUNX1
	SJBALL020691_D1	SJCloud	HM	BALLETV6RUNX1	BALLETV6RUNX1	0.99366	0.734	BALLETV6RUNX1
	SJBALL020728_D1	SJCloud	HM	BALLETV6RUNX1	BALLETV6RUNX1	0.985481	0.734	BALLETV6RUNX1
	SJBALL030034_D1	SJCloud	HM	BALLETV6RUNX1	BALLETV6RUNX1	0.992308	0.734	BALLETV6RUNX1
	SJBALL030045_D1	SJCloud	HM	BALLETV6RUNX1	BALLETV6RUNX1	0.99043	0.734	BALLETV6RUNX1
	SJBALL030048_D1	SJCloud	HM	BALLETV6RUNX1	BALLETV6RUNX1	0.992155	0.734	BALLETV6RUNX1
	SJBALL030091_D1	SJCloud	HM	BALLETV6RUNX1	BALLETV6RUNX1	0.990875	0.734	BALLETV6RUNX1
	SJBALL030132_D1	SJCloud	HM	BALLETV6RUNX1	BALLETV6RUNX1	0.991856	0.734	BALLETV6RUNX1
	SJBALL030164_D1	SJCloud	HM	BALLETV6RUNX1	BALLETV6RUNX1	0.992085	0.734	BALLETV6RUNX1
	SJBALL030174_D1	SJCloud	HM	BALLETV6RUNX1	BALLETV6RUNX1	0.988294	0.734	BALLETV6RUNX1
	SJBALL030207_D1	SJCloud	HM	BALLETV6RUNX1	BALLETV6RUNX1	0.993607	0.734	BALLETV6RUNX1
	SJBALL030219_D1	SJCloud	HM	BALLETV6RUNX1	BALLETV6RUNX1	0.844654	0.734	BALLETV6RUNX1
	SJBALL030227_D1	SJCloud	HM	BALLETV6RUNX1	BALLETV6RUNX1	0.992886	0.734	BALLETV6RUNX1
	SJBALL030248_D1	SJCloud	HM	BALLETV6RUNX1	BALLETV6RUNX1	0.993808	0.734	BALLETV6RUNX1
	SJBALL030275_D1	SJCloud	HM	BALLETV6RUNX1	BALLETV6RUNX1	0.991527	0.734	BALLETV6RUNX1
	SJBALL030288_D1	SJCloud	HM	BALLETV6RUNX1	BALLETV6RUNX1	0.99382	0.734	BALLETV6RUNX1
	SJBALL030323_D1	SJCloud	HM	BALLETV6RUNX1	BALLETV6RUNX1	0.9863	0.734	BALLETV6RUNX1
	SJBALL030325_D1	SJCloud	HM	BALLETV6RUNX1	BALLETV6RUNX1	0.992158	0.734	BALLETV6RUNX1
	SJBALL030331_D1	SJCloud	HM	BALLETV6RUNX1	BALLETV6RUNX1	0.988964	0.734	BALLETV6RUNX1
	SJBALL030337_D1	SJCloud	HM	BALLETV6RUNX1	BALLETV6RUNX1	0.993351	0.734	BALLETV6RUNX1
	SJBALL030353_D1	SJCloud	HM	BALLETV6RUNX1	BALLETV6RUNX1	0.987381	0.734	BALLETV6RUNX1
	SJBALL030355_D1	SJCloud	HM	BALLETV6RUNX1	BALLETV6RUNX1	0.99194	0.734	BALLETV6RUNX1
	SJBALL030366_D1	SJCloud	HM	BALLETV6RUNX1	BALLETV6RUNX1	0.981361	0.734	BALLETV6RUNX1
	SJBALL030474_D1	SJCloud	HM	BALLETV6RUNX1	BALLETV6RUNX1	0.994184	0.734	BALLETV6RUNX1
	SJBALL030507_D1	SJCloud	HM	BALLETV6RUNX1	BALLETV6RUNX1	0.980774	0.734	BALLETV6RUNX1
	SJBALL030520_D1	SJCloud	HM	BALLETV6RUNX1	BALLETV6RUNX1	0.991793	0.734	BALLETV6RUNX1
	SJBALL030541_D1	SJCloud	HM	BALLETV6RUNX1	BALLETV6RUNX1	0.992964	0.734	BALLETV6RUNX1
	SJBALL030563_D1	SJCloud	HM	BALLETV6RUNX1	BALLETV6RUNX1	0.989749	0.734	BALLETV6RUNX1
	SJBALL030569_D1	SJCloud	HM	BALLETV6RUNX1	BALLETV6RUNX1	0.992221	0.734	BALLETV6RUNX1
	SJBALL030588_D1	SJCloud	HM	BALLETV6RUNX1	BALLETV6RUNX1	0.991555	0.734	BALLETV6RUNX1
	SJBALL030685_D1	SJCloud	HM	BALLETV6RUNX1	BALLETV6RUNX1	0.992545	0.734	BALLETV6RUNX1
	SJBALL030713_D1	SJCloud	HM	BALLETV6RUNX1	BALLETV6RUNX1	0.990927	0.734	BALLETV6RUNX1
	SJBALL030724_D1	SJCloud	HM	BALLETV6RUNX1	BALLETV6RUNX1	0.99432	0.734	BALLETV6RUNX1
	SJBALL030726_D1	SJCloud	HM	BALLETV6RUNX1	BALLETV6RUNX1	0.992377	0.734	BALLETV6RUNX1
	SJBALL030754_D1	SJCloud	HM	BALLETV6RUNX1	BALLETV6RUNX1	0.991857	0.734	BALLETV6RUNX1
	SJBALL030786_D1	SJCloud	HM	BALLETV6RUNX1	BALLETV6RUNX1	0.993824	0.734	BALLETV6RUNX1
	SJBALL030816_D1	SJCloud	HM	BALLETV6RUNX1	BALLETV6RUNX1	0.992885	0.734	BALLETV6RUNX1
	SJBALL030822_D1	SJCloud	HM	BALLETV6RUNX1	BALLETV6RUNX1	0.992217	0.734	BALLETV6RUNX1
	SJBALL030872_D1	SJCloud	HM	BALLETV6RUNX1	BALLETV6RUNX1	0.993703	0.734	BALLETV6RUNX1
	SJBALL030906_D1	SJCloud	HM	BALLETV6RUNX1	BALLETV6RUNX1	0.991936	0.734	BALLETV6RUNX1
	SJBALL031006_D1	SJCloud	HM	BALLETV6RUNX1	BALLETV6RUNX1	0.99074	0.734	BALLETV6RUNX1
	SJBALL031007_D1	SJCloud	HM	BALLETV6RUNX1	BALLETV6RUNX1	0.983346	0.734	BALLETV6RUNX1
	SJBALL031048_D1	SJCloud	HM	BALLETV6RUNX1	BALLETV6RUNX1	0.967544	0.734	BALLETV6RUNX1
	SJBALL031057_D1	SJCloud	HM	BALLETV6RUNX1	BALLETV6RUNX1	0.992635	0.734	BALLETV6RUNX1
	SJBALL031114_D1	SJCloud	HM	BALLETV6RUNX1	BALLETV6RUNX1	0.990054	0.734	BALLETV6RUNX1
	SJBALL031122_D1	SJCloud	HM	BALLETV6RUNX1	BALLETV6RUNX1	0.990228	0.734	BALLETV6RUNX1
	SJBALL031266_D1	SJCloud	HM	BALLETV6RUNX1	BALLETV6RUNX1	0.991871	0.734	BALLETV6RUNX1
	SJBALL031268_D1	SJCloud	HM	BALLETV6RUNX1	BALLETV6RUNX1	0.9885	0.734	BALLETV6RUNX1
	SJBALL031376_D1	SJCloud	HM	BALLETV6RUNX1	BALLETV6RUNX1	0.989577	0.734	BALLETV6RUNX1
	SJBALL031393_D1	SJCloud	HM	BALLETV6RUNX1	BALLETV6RUNX1	0.991777	0.734	BALLETV6RUNX1
	SJBALL031685_D1	SJCloud	HM	BALLETV6RUNX1	BALLETV6RUNX1	0.987556	0.734	BALLETV6RUNX1
	SJBALL031797_D1	SJCloud	HM	BALLETV6RUNX1	BALLETV6RUNX1	0.993126	0.734	BALLETV6RUNX1
	SJBALL031917_D1	SJCloud	HM	BALLETV6RUNX1	BALLETV6RUNX1	0.994322	0.734	BALLETV6RUNX1
	SJETV001_D	SJCloud	HM	BALLETV6RUNX1	BALLETV6RUNX1	0.993484	0.734	BALLETV6RUNX1
	SJETV002_D	SJCloud	HM	BALLETV6RUNX1	BALLETV6RUNX1	0.993469	0.734	BALLETV6RUNX1
	SJETV003_D	SJCloud	HM	BALLETV6RUNX1	BALLETV6RUNX1	0.99435	0.734	BALLETV6RUNX1
	SJETV004_D	SJCloud	HM	BALLETV6RUNX1	BALLETV6RUNX1	0.99361	0.734	BALLETV6RUNX1
	SJETV010_D	SJCloud	HM	BALLETV6RUNX1	BALLETV6RUNX1	0.992446	0.734	BALLETV6RUNX1
	SJETV010_R	SJCloud	HM	BALLETV6RUNX1	BALLETV6RUNX1	0.988722	0.734	BALLETV6RUNX1
	SJETV022_D	SJCloud	HM	BALLETV6RUNX1	BALLETV6RUNX1	0.992422	0.734	BALLETV6RUNX1
	SJETV024_D	SJCloud	HM	BALLETV6RUNX1	BALLETV6RUNX1	0.993464	0.734	BALLETV6RUNX1
	SJETV025_D	SJCloud	HM	BALLETV6RUNX1	BALLETV6RUNX1	0.990211	0.734	BALLETV6RUNX1
	SJETV026_D	SJCloud	HM	BALLETV6RUNX1	BALLETV6RUNX1	0.993563	0.734	BALLETV6RUNX1
	SJETV027_D	SJCloud	HM	BALLETV6RUNX1	BALLETV6RUNX1	0.991177	0.734	BALLETV6RUNX1
	SJETV028_D	SJCloud	HM	BALLETV6RUNX1	BALLETV6RUNX1	0.993933	0.734	BALLETV6RUNX1
	SJETV032_D	SJCloud	HM	BALLETV6RUNX1	BALLETV6RUNX1	0.993422	0.734	BALLETV6RUNX1
	SJETV035_D	SJCloud	HM	BALLETV6RUNX1	BALLETV6RUNX1	0.993667	0.734	BALLETV6RUNX1
	SJETV039_D	SJCloud	HM	BALLETV6RUNX1	BALLETV6RUNX1	0.990554	0.734	BALLETV6RUNX1
	SJETV041_D	SJCloud	HM	BALLETV6RUNX1	BALLETV6RUNX1	0.990553	0.734	BALLETV6RUNX1
	SJETV043_D	SJCloud	HM	BALLETV6RUNX1	BALLETV6RUNX1	0.990712	0.734	BALLETV6RUNX1
	SJETV043_R	SJCloud	HM	BALLETV6RUNX1	BALLETV6RUNX1	0.980326	0.734	BALLETV6RUNX1
	SJETV044_D	SJCloud	HM	BALLETV6RUNX1	BALLETV6RUNX1	0.993991	0.734	BALLETV6RUNX1
	SJETV045_D	SJCloud	HM	BALLETV6RUNX1	BALLETV6RUNX1	0.992982	0.734	BALLETV6RUNX1
	SJETV046_D	SJCloud	HM	BALLETV6RUNX1	BALLETV6RUNX1	0.994082	0.734	BALLETV6RUNX1
	SJETV047_D	SJCloud	HM	BALLETV6RUNX1	BALLETV6RUNX1	0.986209	0.734	BALLETV6RUNX1
	SJETV047_R	SJCloud	HM	BALLETV6RUNX1	BALLETV6RUNX1	0.985763	0.734	BALLETV6RUNX1
	SJETV047_S	SJCloud	HM	BALLETV6RUNX1	BALLETV6RUNX1	0.986593	0.734	BALLETV6RUNX1
	SJETV048_R	SJCloud	HM	BALLETV6RUNX1	BALLETV6RUNX1	0.988758	0.734	BALLETV6RUNX1
	SJETV059_D	SJCloud	HM	BALLETV6RUNX1	BALLETV6RUNX1	0.991346	0.734	BALLETV6RUNX1
	SJETV069_D	SJCloud	HM	BALLETV6RUNX1	BALLETV6RUNX1	0.99276	0.734	BALLETV6RUNX1
	SJETV070_D	SJCloud	HM	BALLETV6RUNX1	BALLETV6RUNX1	0.994302	0.734	BALLETV6RUNX1
	SJETV076_D	SJCloud	HM	BALLETV6RUNX1	BALLETV6RUNX1	0.994722	0.734	BALLETV6RUNX1
	SJETV078_D	SJCloud	HM	BALLETV6RUNX1	BALLETV6RUNX1	0.991544	0.734	BALLETV6RUNX1
	SJETV084_D	SJCloud	HM	BALLETV6RUNX1	BALLETV6RUNX1	0.992076	0.734	BALLETV6RUNX1
	SJETV086_D	SJCloud	HM	BALLETV6RUNX1	BALLETV6RUNX1	0.990031	0.734	BALLETV6RUNX1
	SJETV095_D	SJCloud	HM	BALLETV6RUNX1	BALLETV6RUNX1	0.992293	0.734	BALLETV6RUNX1
	SJETV098_D	SJCloud	HM	BALLETV6RUNX1	BALLETV6RUNX1	0.994016	0.734	BALLETV6RUNX1
	SJETV136_D	SJCloud	HM	BALLETV6RUNX1	BALLETV6RUNX1	0.984023	0.734	BALLETV6RUNX1
	SJETV136_R	SJCloud	HM	BALLETV6RUNX1	BALLETV6RUNX1	0.989785	0.734	BALLETV6RUNX1
	SJETV190_D	SJCloud	HM	BALLETV6RUNX1	BALLETV6RUNX1	0.990617	0.734	BALLETV6RUNX1
	SJETV190_R	SJCloud	HM	BALLETV6RUNX1	BALLETV6RUNX1	0.991223	0.734	BALLETV6RUNX1
	SJETV191_D	SJCloud	HM	BALLETV6RUNX1	BALLETV6RUNX1	0.99257	0.734	BALLETV6RUNX1
	SJETV191_R	SJCloud	HM	BALLETV6RUNX1	BALLETV6RUNX1	0.992103	0.734	BALLETV6RUNX1
	SJETV195_D	SJCloud	HM	BALLETV6RUNX1	BALLETV6RUNX1	0.989902	0.734	BALLETV6RUNX1
	SJALL015975_D1	SJCloud	HM	BALLETV6RUNX1L	BALLETV6RUNX1L	0.940172	0.734	BALLETV6RUNX1L
	SJBALL002241_D1	SJCloud	HM	BALLETV6RUNX1L	BALLETV6RUNX1	0.826776	0.734	BALLETV6RUNX1
	SJBALL011754_D1	SJCloud	HM	BALLETV6RUNX1L	BALLBCRABL1L	0.70128	0.734	Below Threshold
	SJBALL013345_D1	SJCloud	HM	BALLETV6RUNX1L	BALLETV6RUNX1L	0.856979	0.734	BALLETV6RUNX1L
	SJBALL013385_D1	SJCloud	HM	BALLETV6RUNX1L	BALLETV6RUNX1L	0.881225	0.734	BALLETV6RUNX1L
	SJBALL016230_D1	SJCloud	HM	BALLETV6RUNX1L	BALLETV6RUNX1L	0.797032	0.734	BALLETV6RUNX1L
	SJBALL016242_D1	SJCloud	HM	BALLETV6RUNX1L	BALLETV6RUNX1L	0.949175	0.734	BALLETV6RUNX1L
	SJBALL016243_D1	SJCloud	HM	BALLETV6RUNX1L	BALLETV6RUNX1L	0.934433	0.734	BALLETV6RUNX1L
	SJBALL016279_D1	SJCloud	HM	BALLETV6RUNX1L	BALLETV6RUNX1L	0.820776	0.734	BALLETV6RUNX1L
	SJBALL020675_D1	SJCloud	HM	BALLETV6RUNX1L	BALLETV6RUNX1L	0.914498	0.734	BALLETV6RUNX1L
	SJBALL020693_D1	SJCloud	HM	BALLETV6RUNX1L	BALLETV6RUNX1L	0.928659	0.734	BALLETV6RUNX1L
	SJBALL020892_D1	SJCloud	HM	BALLETV6RUNX1L	BALLETV6RUNX1L	0.775979	0.734	BALLETV6RUNX1L
	SJBALL020898_D1	SJCloud	HM	BALLETV6RUNX1L	BALLETV6RUNX1L	0.89463	0.734	BALLETV6RUNX1L
	SJBALL020995_D1	SJCloud	HM	BALLETV6RUNX1L	BALLETV6RUNX1L	0.715008	0.734	Below Threshold
	SJBALL022485_D1	SJCloud	HM	BALLETV6RUNX1L	BALLETV6RUNX1L	0.872056	0.734	BALLETV6RUNX1L
	SJBALL030052_D1	SJCloud	HM	BALLETV6RUNX1L	BALLETV6RUNX1L	0.945436	0.734	BALLETV6RUNX1L
	SJBALL030052_R1	SJCloud	HM	BALLETV6RUNX1L	BALLETV6RUNX1L	0.93057	0.734	BALLETV6RUNX1L
	SJBALL030247_D1	SJCloud	HM	BALLETV6RUNX1L	BALLETV6RUNX1L	0.84395	0.734	BALLETV6RUNX1L
	SJBALL030517_D1	SJCloud	HM	BALLETV6RUNX1L	BALLETV6RUNX1L	0.820151	0.734	BALLETV6RUNX1L
	SJBALL030662_D1	SJCloud	HM	BALLETV6RUNX1L	BALLETV6RUNX1L	0.863625	0.734	BALLETV6RUNX1L
	SJBALL247_D	SJCloud	HM	BALLETV6RUNX1L	BALLETV6RUNX1L	0.816817	0.734	BALLETV6RUNX1L
	SJBALL016226_D1	SJCloud	HM	BALLHAPLO	BALLHYPER	0.565135	0.734	Below Threshold
	SJBALL016248_D1	SJCloud	HM	BALLHAPLO	BALLETV6RUNX1L	0.747829	0.734	BALLETV6RUNX1L
	SJBALL016260_D1	SJCloud	HM	BALLHAPLO	BALLHYPER	0.800597	0.734	BALLHYPER
	SJBALL016284_D1	SJCloud	HM	BALLHAPLO	BALLHAPLO	0.419538	0.426	Below Threshold
	SJBALL020674_D1	SJCloud	HM	BALLHAPLO	BALLHYPER	0.730719	0.734	Below Threshold
	SJBALL021573_D1	SJCloud	HM	BALLHAPLO	BALLHYPER	0.564409	0.734	Below Threshold
	SJBALL021644_D1	SJCloud	HM	BALLHAPLO	BALLHYPER	0.85053	0.734	BALLHYPER
	SJBALL041733_D1	SJCloud	HM	BALLHAPLO	BALLHYPER	0.851003	0.734	BALLHYPER
	SJBALL041740_D1	SJCloud	HM	BALLHAPLO	BALLHYPER	0.690291	0.734	Below Threshold
	SJHYPO018_D	SJCloud	HM	BALLHAPLO	BALLHYPER	0.77153	0.734	BALLHYPER
	SJHYPO020_D	SJCloud	HM	BALLHAPLO	BALLHYPER	0.948582	0.734	BALLHYPER
	SJHYPO072_D	SJCloud	HM	BALLHAPLO	BALLHYPER	0.843522	0.734	BALLHYPER
	SJALL014954_D1	SJCloud	HM	BALLHYPER	BALLHYPER	0.973975	0.734	BALLHYPER
	SJALL015619_D1	SJCloud	HM	BALLHYPER	BALLHYPER	0.984754	0.734	BALLHYPER
	SJALL015927_D1	SJCloud	HM	BALLHYPER	BALLHYPER	0.977582	0.734	BALLHYPER
	SJALL015946_D1	SJCloud	HM	BALLHYPER	BALLHYPER	0.966657	0.734	BALLHYPER
	SJALL015947_D1	SJCloud	HM	BALLHYPER	BALLHYPER	0.969832	0.734	BALLHYPER
	SJALL015953_D1	SJCloud	HM	BALLHYPER	BALLHYPER	0.970734	0.734	BALLHYPER
	SJALL015960_D1	SJCloud	HM	BALLHYPER	BALLHYPER	0.978559	0.734	BALLHYPER
	SJALL015967_D1	SJCloud	HM	BALLHYPER	BALLHYPER	0.979666	0.734	BALLHYPER
	SJALL015969_D1	SJCloud	HM	BALLHYPER	BALLHYPER	0.968677	0.734	BALLHYPER
	SJALL015972_D1	SJCloud	HM	BALLHYPER	BALLHYPER	0.968833	0.734	BALLHYPER
	SJALL015988_D1	SJCloud	HM	BALLHYPER	BALLHYPER	0.9612	0.734	BALLHYPER
	SJALL016654_D1	SJCloud	HM	BALLHYPER	BALLHYPER	0.98497	0.734	BALLHYPER
	SJALL016657_D1	SJCloud	HM	BALLHYPER	BALLHYPER	0.962646	0.734	BALLHYPER
	SJALL016675_D1	SJCloud	HM	BALLHYPER	BALLHYPER	0.976985	0.734	BALLHYPER
	SJAML030330_D1	SJCloud	HM	BALLHYPER	BALLHYPER	0.822702	0.734	BALLHYPER
	SJBALL001608_D1	SJCloud	HM	BALLHYPER	BALLHYPER	0.974111	0.734	BALLHYPER
	SJBALL002220_D1	SJCloud	HM	BALLHYPER	BALLHYPER	0.976475	0.734	BALLHYPER
	SJBALL013327_D1	SJCloud	HM	BALLHYPER	BALLHYPER	0.927134	0.734	BALLHYPER
	SJBALL013330_D1	SJCloud	HM	BALLHYPER	BALLHYPER	0.822559	0.734	BALLHYPER
	SJBALL013335_D1	SJCloud	HM	BALLHYPER	BALLHYPER	0.953566	0.734	BALLHYPER
	SJBALL013336_D1	SJCloud	HM	BALLHYPER	BALLHYPER	0.962458	0.734	BALLHYPER
	SJBALL013348_D1	SJCloud	HM	BALLHYPER	BALLHYPER	0.85904	0.734	BALLHYPER
	SJBALL013353_D1	SJCloud	HM	BALLHYPER	BALLHYPER	0.953082	0.734	BALLHYPER
	SJBALL013356_D1	SJCloud	HM	BALLHYPER	BALLHYPER	0.983415	0.734	BALLHYPER
	SJBALL013362_D1	SJCloud	HM	BALLHYPER	BALLHYPER	0.766932	0.734	BALLHYPER
	SJBALL013363_D1	SJCloud	HM	BALLHYPER	BALLHYPER	0.954641	0.734	BALLHYPER
	SJBALL013374_D1	SJCloud	HM	BALLHYPER	BALLHYPER	0.941035	0.734	BALLHYPER
	SJBALL015200_D1	SJCloud	HM	BALLHYPER	BALLHYPER	0.882245	0.734	BALLHYPER
	SJBALL016218_D1	SJCloud	HM	BALLHYPER	BALLHYPER	0.968418	0.734	BALLHYPER
	SJBALL016220_D1	SJCloud	HM	BALLHYPER	BALLHYPER	0.966884	0.734	BALLHYPER
	SJBALL016224_D1	SJCloud	HM	BALLHYPER	BALLHYPER	0.953816	0.734	BALLHYPER
	SJBALL016227_D1	SJCloud	HM	BALLHYPER	BALLHYPER	0.881341	0.734	BALLHYPER
	SJBALL016232_D1	SJCloud	HM	BALLHYPER	BALLHYPER	0.956751	0.734	BALLHYPER
	SJBALL016234_D1	SJCloud	HM	BALLHYPER	BALLHYPER	0.838666	0.734	BALLHYPER
	SJBALL016238_D1	SJCloud	HM	BALLHYPER	BALLHYPER	0.967078	0.734	BALLHYPER
	SJBALL016241_D1	SJCloud	HM	BALLHYPER	BALLHYPER	0.979055	0.734	BALLHYPER
	SJBALL016245_D1	SJCloud	HM	BALLHYPER	BALLHYPER	0.922811	0.734	BALLHYPER
	SJBALL016247_D1	SJCloud	HM	BALLHYPER	BALLHYPER	0.972251	0.734	BALLHYPER
	SJBALL016253_D1	SJCloud	HM	BALLHYPER	BALLHYPER	0.980684	0.734	BALLHYPER
	SJBALL016254_D1	SJCloud	HM	BALLHYPER	BALLHYPER	0.975289	0.734	BALLHYPER
	SJBALL016255_D1	SJCloud	HM	BALLHYPER	BALLHYPER	0.980655	0.734	BALLHYPER
	SJBALL016256_D1	SJCloud	HM	BALLHYPER	BALLHYPER	0.836779	0.734	BALLHYPER
	SJBALL016263_D1	SJCloud	HM	BALLHYPER	BALLHYPER	0.972995	0.734	BALLHYPER
	SJBALL016269_D1	SJCloud	HM	BALLHYPER	BALLHYPER	0.978508	0.734	BALLHYPER
	SJBALL016276_D1	SJCloud	HM	BALLHYPER	BALLHYPER	0.960793	0.734	BALLHYPER
	SJBALL016277_D1	SJCloud	HM	BALLHYPER	BALLHYPER	0.974332	0.734	BALLHYPER
	SJBALL016281_D1	SJCloud	HM	BALLHYPER	BALLHYPER	0.963787	0.734	BALLHYPER
	SJBALL016288_D1	SJCloud	HM	BALLHYPER	BALLHYPER	0.949506	0.734	BALLHYPER
	SJBALL016299_D1	SJCloud	HM	BALLHYPER	BALLHYPER	0.913565	0.734	BALLHYPER
	SJBALL016302_D1	SJCloud	HM	BALLHYPER	BALLHYPER	0.965433	0.734	BALLHYPER
	SJBALL020015_D1	SJCloud	HM	BALLHYPER	BALLHYPER	0.965133	0.734	BALLHYPER
	SJBALL020106_D1	SJCloud	HM	BALLHYPER	BALLHYPER	0.893006	0.734	BALLHYPER
	SJBALL020113_D1	SJCloud	HM	BALLHYPER	BALLKMT2A	0.895646	0.734	BALLKMT2A
	SJBALL020151_D1	SJCloud	HM	BALLHYPER	BALLHYPER	0.92585	0.734	BALLHYPER
	SJBALL020518_D1	SJCloud	HM	BALLHYPER	BALLHYPER	0.937188	0.734	BALLHYPER
	SJBALL020600_D1	SJCloud	HM	BALLHYPER	BALLETV6RUNX1L	0.660753	0.734	Below Threshold
	SJBALL020601_D1	SJCloud	HM	BALLHYPER	BALLHYPER	0.95877	0.734	BALLHYPER
	SJBALL020611_D1	SJCloud	HM	BALLHYPER	BALLHYPER	0.952625	0.734	BALLHYPER
	SJBALL020614_D1	SJCloud	HM	BALLHYPER	BALLHYPER	0.980539	0.734	BALLHYPER
	SJBALL020632_D1	SJCloud	HM	BALLHYPER	BALLHYPER	0.98333	0.734	BALLHYPER
	SJBALL020634_D1	SJCloud	HM	BALLHYPER	BALLHYPER	0.985045	0.734	BALLHYPER
	SJBALL020638_D1	SJCloud	HM	BALLHYPER	BALLHYPER	0.980568	0.734	BALLHYPER
	SJBALL020641_D1	SJCloud	HM	BALLHYPER	BALLHYPER	0.984433	0.734	BALLHYPER
	SJBALL020647_D1	SJCloud	HM	BALLHYPER	BALLHYPER	0.977992	0.734	BALLHYPER
	SJBALL020652_D1	SJCloud	HM	BALLHYPER	BALLHYPER	0.982701	0.734	BALLHYPER
	SJBALL020656_D1	SJCloud	HM	BALLHYPER	BALLHYPER	0.952861	0.734	BALLHYPER
	SJBALL020657_D1	SJCloud	HM	BALLHYPER	BALLHYPER	0.981986	0.734	BALLHYPER
	SJBALL020665_D1	SJCloud	HM	BALLHYPER	BALLHYPER	0.978052	0.734	BALLHYPER
	SJBALL020668_D1	SJCloud	HM	BALLHYPER	BALLHYPER	0.979118	0.734	BALLHYPER
	SJBALL020672_D1	SJCloud	HM	BALLHYPER	BALLHYPER	0.987563	0.734	BALLHYPER
	SJBALL020698_D1	SJCloud	HM	BALLHYPER	BALLHYPER	0.980243	0.734	BALLHYPER
	SJBALL020700_D1	SJCloud	HM	BALLHYPER	BALLHYPER	0.957046	0.734	BALLHYPER
	SJBALL020702_D1	SJCloud	HM	BALLHYPER	BALLHYPER	0.981558	0.734	BALLHYPER
	SJBALL020718_D1	SJCloud	HM	BALLHYPER	BALLHYPER	0.949381	0.734	BALLHYPER
	SJBALL020722_D1	SJCloud	HM	BALLHYPER	BALLHYPER	0.961243	0.734	BALLHYPER
	SJBALL020724_D1	SJCloud	HM	BALLHYPER	BALLHYPER	0.970097	0.734	BALLHYPER
	SJBALL020735_D1	SJCloud	HM	BALLHYPER	BALLHYPER	0.96739	0.734	BALLHYPER
	SJBALL020786_D1	SJCloud	HM	BALLHYPER	BALLHYPER	0.853761	0.734	BALLHYPER
	SJBALL020800_D1	SJCloud	HM	BALLHYPER	BALLHYPER	0.982517	0.734	BALLHYPER
	SJBALL020803_D1	SJCloud	HM	BALLHYPER	BALLHYPER	0.985762	0.734	BALLHYPER
	SJBALL020808_D1	SJCloud	HM	BALLHYPER	BALLHYPER	0.938144	0.734	BALLHYPER
	SJBALL020815_D1	SJCloud	HM	BALLHYPER	BALLHYPER	0.984581	0.734	BALLHYPER
	SJBALL020852_D1	SJCloud	HM	BALLHYPER	BALLHYPER	0.984099	0.734	BALLHYPER
	SJBALL020865_D1	SJCloud	HM	BALLHYPER	BALLHYPER	0.970806	0.734	BALLHYPER
	SJBALL020871_D1	SJCloud	HM	BALLHYPER	BALLHYPER	0.979604	0.734	BALLHYPER
	SJBALL020873_D1	SJCloud	HM	BALLHYPER	BALLHYPER	0.970067	0.734	BALLHYPER
	SJBALL020875_D1	SJCloud	HM	BALLHYPER	BALLHYPER	0.980757	0.734	BALLHYPER
	SJBALL020893_D1	SJCloud	HM	BALLHYPER	BALLHYPER	0.974463	0.734	BALLHYPER
	SJBALL020894_D1	SJCloud	HM	BALLHYPER	BALLHYPER	0.976561	0.734	BALLHYPER
	SJBALL020897_D1	SJCloud	HM	BALLHYPER	BALLHYPER	0.97085	0.734	BALLHYPER
	SJBALL020916_D1	SJCloud	HM	BALLHYPER	BALLHYPER	0.974036	0.734	BALLHYPER
	SJBALL020920_D1	SJCloud	HM	BALLHYPER	BALLHYPER	0.979562	0.734	BALLHYPER
	SJBALL020953_D1	SJCloud	HM	BALLHYPER	BALLHYPER	0.953348	0.734	BALLHYPER
	SJBALL020993_D1	SJCloud	HM	BALLHYPER	BALLHYPER	0.949792	0.734	BALLHYPER
	SJBALL021021_D1	SJCloud	HM	BALLHYPER	BALLHYPER	0.982415	0.734	BALLHYPER
	SJBALL021023_D1	SJCloud	HM	BALLHYPER	BALLHYPER	0.945361	0.734	BALLHYPER
	SJBALL021790_D1	SJCloud	HM	BALLHYPER	BALLHYPER	0.909848	0.734	BALLHYPER
	SJBALL021803_D1	SJCloud	HM	BALLHYPER	BALLHYPER	0.978966	0.734	BALLHYPER
	SJBALL021820_D1	SJCloud	HM	BALLHYPER	BALLHYPER	0.979583	0.734	BALLHYPER
	SJBALL022486_D1	SJCloud	HM	BALLHYPER	BALLHYPER	0.912056	0.734	BALLHYPER
	SJBALL030040_D1	SJCloud	HM	BALLHYPER	BALLHYPER	0.978026	0.734	BALLHYPER
	SJBALL030042_D1	SJCloud	HM	BALLHYPER	BALLHYPER	0.972408	0.734	BALLHYPER
	SJBALL030090_D1	SJCloud	HM	BALLHYPER	BALLHYPER	0.962356	0.734	BALLHYPER
	SJBALL030103_D1	SJCloud	HM	BALLHYPER	BALLHYPER	0.984455	0.734	BALLHYPER
	SJBALL030126_D1	SJCloud	HM	BALLHYPER	BALLHYPER	0.978719	0.734	BALLHYPER
	SJBALL030143_D1	SJCloud	HM	BALLHYPER	BALLHYPER	0.96588	0.734	BALLHYPER
	SJBALL030161_D1	SJCloud	HM	BALLHYPER	BALLHYPER	0.972848	0.734	BALLHYPER
	SJBALL030190_D1	SJCloud	HM	BALLHYPER	BALLHYPER	0.968712	0.734	BALLHYPER
	SJBALL030221_D1	SJCloud	HM	BALLHYPER	BALLHYPER	0.956233	0.734	BALLHYPER
	SJBALL030258_D1	SJCloud	HM	BALLHYPER	BALLHYPER	0.980183	0.734	BALLHYPER
	SJBALL030265_D1	SJCloud	HM	BALLHYPER	BALLHYPER	0.973756	0.734	BALLHYPER
	SJBALL030266_D1	SJCloud	HM	BALLHYPER	BALLHYPER	0.968528	0.734	BALLHYPER
	SJBALL030267_D1	SJCloud	HM	BALLHYPER	BALLHYPER	0.97495	0.734	BALLHYPER
	SJBALL030270_D1	SJCloud	HM	BALLHYPER	BALLHYPER	0.972731	0.734	BALLHYPER
	SJBALL030271_D1	SJCloud	HM	BALLHYPER	BALLHYPER	0.978574	0.734	BALLHYPER
	SJBALL030276_D1	SJCloud	HM	BALLHYPER	BALLHYPER	0.97715	0.734	BALLHYPER
	SJBALL030282_D1	SJCloud	HM	BALLHYPER	BALLHYPER	0.98054	0.734	BALLHYPER
	SJBALL030285_D1	SJCloud	HM	BALLHYPER	BALLHYPER	0.949901	0.734	BALLHYPER
	SJBALL030290_D1	SJCloud	HM	BALLHYPER	BALLHYPER	0.982674	0.734	BALLHYPER
	SJBALL030311_D1	SJCloud	HM	BALLHYPER	BALLHYPER	0.898871	0.734	BALLHYPER
	SJBALL030318_D1	SJCloud	HM	BALLHYPER	BALLHYPER	0.975034	0.734	BALLHYPER
	SJBALL030349_D1	SJCloud	HM	BALLHYPER	BALLHYPER	0.978532	0.734	BALLHYPER
	SJBALL030351_D1	SJCloud	HM	BALLHYPER	BALLHYPER	0.979931	0.734	BALLHYPER
	SJBALL030354_D1	SJCloud	HM	BALLHYPER	BALLHYPER	0.977615	0.734	BALLHYPER
	SJBALL030358_D1	SJCloud	HM	BALLHYPER	BALLHYPER	0.961262	0.734	BALLHYPER
	SJBALL030362_D1	SJCloud	HM	BALLHYPER	BALLHYPER	0.978477	0.734	BALLHYPER
	SJBALL030384_D1	SJCloud	HM	BALLHYPER	BALLHYPER	0.961555	0.734	BALLHYPER
	SJBALL030413_D1	SJCloud	HM	BALLHYPER	BALLHYPER	0.980177	0.734	BALLHYPER
	SJBALL030432_D1	SJCloud	HM	BALLHYPER	BALLHYPER	0.502025	0.734	Below Threshold
	SJBALL030491_D1	SJCloud	HM	BALLHYPER	BALLHYPER	0.976608	0.734	BALLHYPER
	SJBALL030515_D1	SJCloud	HM	BALLHYPER	BALLHYPER	0.752433	0.734	BALLHYPER
	SJBALL030516_D1	SJCloud	HM	BALLHYPER	BALLHYPER	0.981288	0.734	BALLHYPER
	SJBALL030533_D1	SJCloud	HM	BALLHYPER	BALLHYPER	0.970131	0.734	BALLHYPER
	SJBALL030574_D1	SJCloud	HM	BALLHYPER	BALLHYPER	0.977091	0.734	BALLHYPER
	SJBALL030607_D1	SJCloud	HM	BALLHYPER	BALLHYPER	0.981886	0.734	BALLHYPER
	SJBALL030618_D1	SJCloud	HM	BALLHYPER	BALLHYPER	0.961348	0.734	BALLHYPER
	SJBALL030639_D1	SJCloud	HM	BALLHYPER	BALLHYPER	0.974187	0.734	BALLHYPER
	SJBALL030644_D1	SJCloud	HM	BALLHYPER	BALLHYPER	0.967973	0.734	BALLHYPER
	SJBALL030709_D1	SJCloud	HM	BALLHYPER	BALLHYPER	0.959725	0.734	BALLHYPER
	SJBALL030719_D1	SJCloud	HM	BALLHYPER	BALLIAMP21	0.843671	0.734	BALLIAMP21
	SJBALL030755_D2	SJCloud	HM	BALLHYPER	BALLHYPER	0.965654	0.734	BALLHYPER
	SJBALL030756_D1	SJCloud	HM	BALLHYPER	BALLHYPER	0.980342	0.734	BALLHYPER
	SJBALL030772_D1	SJCloud	HM	BALLHYPER	BALLHYPER	0.983787	0.734	BALLHYPER
	SJBALL030821_D1	SJCloud	HM	BALLHYPER	BALLHYPER	0.983016	0.734	BALLHYPER
	SJBALL030832_D1	SJCloud	HM	BALLHYPER	BALLHYPER	0.980123	0.734	BALLHYPER
	SJBALL030840_D2	SJCloud	HM	BALLHYPER	BALLHYPER	0.96601	0.734	BALLHYPER
	SJBALL030879_D1	SJCloud	HM	BALLHYPER	BALLHYPER	0.976752	0.734	BALLHYPER
	SJBALL030927_D1	SJCloud	HM	BALLHYPER	BALLHYPER	0.979936	0.734	BALLHYPER
	SJBALL030946_D1	SJCloud	HM	BALLHYPER	BALLHYPER	0.984504	0.734	BALLHYPER
	SJBALL030977_D1	SJCloud	HM	BALLHYPER	BALLHYPER	0.975372	0.734	BALLHYPER
	SJBALL030984_D1	SJCloud	HM	BALLHYPER	BALLHYPER	0.972887	0.734	BALLHYPER
	SJBALL030994_D1	SJCloud	HM	BALLHYPER	BALLHYPER	0.98499	0.734	BALLHYPER
	SJBALL031021_D1	SJCloud	HM	BALLHYPER	BALLHYPER	0.975547	0.734	BALLHYPER
	SJBALL031058_D1	SJCloud	HM	BALLHYPER	BALLHYPER	0.965245	0.734	BALLHYPER
	SJBALL031073_D1	SJCloud	HM	BALLHYPER	BALLHYPER	0.986224	0.734	BALLHYPER
	SJBALL031074_D1	SJCloud	HM	BALLHYPER	BALLHYPER	0.797256	0.734	BALLHYPER
	SJBALL031094_D1	SJCloud	HM	BALLHYPER	BALLHYPER	0.966156	0.734	BALLHYPER
	SJBALL031099_D1	SJCloud	HM	BALLHYPER	BALLHYPER	0.966009	0.734	BALLHYPER
	SJBALL031123_D1	SJCloud	HM	BALLHYPER	BALLHYPER	0.983329	0.734	BALLHYPER
	SJBALL031567_D1	SJCloud	HM	BALLHYPER	BALLHYPER	0.976604	0.734	BALLHYPER
	SJBALL031717_D1	SJCloud	HM	BALLHYPER	BALLHYPER	0.979583	0.734	BALLHYPER
	SJBALL031799_D1	SJCloud	HM	BALLHYPER	BALLHYPER	0.973335	0.734	BALLHYPER
	SJBALL031859_D1	SJCloud	HM	BALLHYPER	BALLHYPER	0.976796	0.734	BALLHYPER
	SJBALL031979_D1	SJCloud	HM	BALLHYPER	BALLHYPER	0.955939	0.734	BALLHYPER
	SJBALL032006_D1	SJCloud	HM	BALLHYPER	BALLHYPER	0.967763	0.734	BALLHYPER
	SJBALL032014_D1	SJCloud	HM	BALLHYPER	BALLHYPER	0.969095	0.734	BALLHYPER
	SJBALL032020_D1	SJCloud	HM	BALLHYPER	BALLHYPER	0.959987	0.734	BALLHYPER
	SJBALL032031_D1	SJCloud	HM	BALLHYPER	BALLHYPER	0.979419	0.734	BALLHYPER
	SJBALL032044_D1	SJCloud	HM	BALLHYPER	BALLHYPER	0.977366	0.734	BALLHYPER
	SJBALL032045_D1	SJCloud	HM	BALLHYPER	BALLHYPER	0.977654	0.734	BALLHYPER
	SJBALL032154_D1	SJCloud	HM	BALLHYPER	BALLHYPER	0.941927	0.734	BALLHYPER
	SJBALL032200_D1	SJCloud	HM	BALLHYPER	BALLHYPER	0.977973	0.734	BALLHYPER
	SJBALL032217_D1	SJCloud	HM	BALLHYPER	BALLHYPER	0.977075	0.734	BALLHYPER
	SJBALL032262_D1	SJCloud	HM	BALLHYPER	BALLHYPER	0.865618	0.734	BALLHYPER
	SJBALL032270_D1	SJCloud	HM	BALLHYPER	BALLHYPER	0.905684	0.734	BALLHYPER
	SJBALL032299_D1	SJCloud	HM	BALLHYPER	BALLHYPER	0.975152	0.734	BALLHYPER
	SJBALL264_D	SJCloud	HM	BALLHYPER	BALLHYPER	0.961538	0.734	BALLHYPER
	SJE2A056_D	SJCloud	HM	BALLHYPER	BALLHYPER	0.980923	0.734	BALLHYPER
	SJETV036_D	SJCloud	HM	BALLHYPER	BALLHYPER	0.985382	0.734	BALLHYPER
	SJINF067_D	SJCloud	HM	BALLHYPER	BALLHYPER	0.965891	0.734	BALLHYPER
	SJBALL013329_D1	SJCloud	HM	BALLHYPO	BALLHYPO	0.896375	0.623	BALLHYPO
	SJBALL016251_D1	SJCloud	HM	BALLHYPO	BALLHYPO	0.721249	0.623	BALLHYPO
	SJBALL016289_D1	SJCloud	HM	BALLHYPO	BALLHYPO	0.689852	0.623	BALLHYPO
	SJBALL020622_D1	SJCloud	HM	BALLHYPO	BALLHYPO	0.805555	0.623	BALLHYPO
	SJBALL021563_D1	SJCloud	HM	BALLHYPO	BALLHYPO	0.761598	0.623	BALLHYPO
	SJBALL021769_D1	SJCloud	HM	BALLHYPO	BALLHYPER	0.822767	0.734	BALLHYPER
	SJBALL021778_D1	SJCloud	HM	BALLHYPO	BALLHYPO	0.741848	0.623	BALLHYPO
	SJBALL030448_D1	SJCloud	HM	BALLHYPO	BALLHYPO	0.807828	0.623	BALLHYPO
	SJBALL030482_D1	SJCloud	HM	BALLHYPO	BALLHYPO	0.920922	0.623	BALLHYPO
	SJBALL030568_D1	SJCloud	HM	BALLHYPO	BALLHYPER	0.760966	0.734	BALLHYPER
	SJBALL030983_D1	SJCloud	HM	BALLHYPO	BALLHYPO	0.922355	0.623	BALLHYPO
	SJBALL031052_D1	SJCloud	HM	BALLHYPO	BALLIAMP21	0.643483	0.734	Below Threshold
	SJBALL032467_D1	SJCloud	HM	BALLHYPO	BALLHYPO	0.651133	0.623	BALLHYPO
	SJBALL032510_D1	SJCloud	HM	BALLHYPO	BALLHYPO	0.823452	0.623	BALLHYPO
	SJHYPER025_D	SJCloud	HM	BALLHYPO	BALLHYPO	0.700599	0.623	BALLHYPO
	SJHYPO074_D	SJCloud	HM	BALLHYPO	BALLHYPO	0.910203	0.623	BALLHYPO
	SJHYPO077_D	SJCloud	HM	BALLHYPO	BALLHYPO	0.893437	0.623	BALLHYPO
	SJALL015979_D1	SJCloud	HM	BALLIAMP21	BALLBCRABL1L	0.729696	0.734	Below Threshold
	SJBALL013326_D1	SJCloud	HM	BALLIAMP21	BALLIAMP21	0.982069	0.734	BALLIAMP21
	SJBALL013333_D1	SJCloud	HM	BALLIAMP21	BALLIAMP21	0.983427	0.734	BALLIAMP21
	SJBALL013337_D1	SJCloud	HM	BALLIAMP21	BALLIAMP21	0.968795	0.734	BALLIAMP21
	SJBALL013338_D1	SJCloud	HM	BALLIAMP21	BALLIAMP21	0.944258	0.734	BALLIAMP21
	SJBALL013347_D1	SJCloud	HM	BALLIAMP21	BALLIAMP21	0.9856	0.734	BALLIAMP21
	SJBALL013349_D1	SJCloud	HM	BALLIAMP21	BALLIAMP21	0.982845	0.734	BALLIAMP21
	SJBALL013360_D1	SJCloud	HM	BALLIAMP21	BALLIAMP21	0.978432	0.734	BALLIAMP21
	SJBALL013364_D1	SJCloud	HM	BALLIAMP21	BALLIAMP21	0.974824	0.734	BALLIAMP21
	SJBALL013365_D1	SJCloud	HM	BALLIAMP21	BALLIAMP21	0.949385	0.734	BALLIAMP21
	SJBALL013369_D1	SJCloud	HM	BALLIAMP21	BALLIAMP21	0.945544	0.734	BALLIAMP21
	SJBALL013370_D1	SJCloud	HM	BALLIAMP21	BALLBCRABL1L	0.875514	0.734	BALLBCRABL1L
	SJBALL013372_D1	SJCloud	HM	BALLIAMP21	BALLIAMP21	0.976374	0.734	BALLIAMP21
	SJBALL013373_D1	SJCloud	HM	BALLIAMP21	BALLIAMP21	0.961306	0.734	BALLIAMP21
	SJBALL013382_D1	SJCloud	HM	BALLIAMP21	BALLIAMP21	0.978451	0.734	BALLIAMP21
	SJBALL013383_D1	SJCloud	HM	BALLIAMP21	BALLIAMP21	0.979432	0.734	BALLIAMP21
	SJBALL013387_D1	SJCloud	HM	BALLIAMP21	BALLIAMP21	0.971871	0.734	BALLIAMP21
	SJBALL016217_D1	SJCloud	HM	BALLIAMP21	BALLIAMP21	0.968539	0.734	BALLIAMP21
	SJBALL016222_D1	SJCloud	HM	BALLIAMP21	BALLIAMP21	0.957373	0.734	BALLIAMP21
	SJBALL016223_D1	SJCloud	HM	BALLIAMP21	BALLIAMP21	0.943185	0.734	BALLIAMP21
	SJBALL016228_D1	SJCloud	HM	BALLIAMP21	BALLIAMP21	0.98297	0.734	BALLIAMP21
	SJBALL016235_D1	SJCloud	HM	BALLIAMP21	BALLIAMP21	0.976811	0.734	BALLIAMP21
	SJBALL016249_D1	SJCloud	HM	BALLIAMP21	BALLIAMP21	0.912641	0.734	BALLIAMP21
	SJBALL016257_D1	SJCloud	HM	BALLIAMP21	BALLIAMP21	0.956964	0.734	BALLIAMP21
	SJBALL016264_D1	SJCloud	HM	BALLIAMP21	BALLIAMP21	0.919504	0.734	BALLIAMP21
	SJBALL016283_D1	SJCloud	HM	BALLIAMP21	BALLIAMP21	0.933653	0.734	BALLIAMP21
	SJBALL016297_D1	SJCloud	HM	BALLIAMP21	BALLIAMP21	0.907726	0.734	BALLIAMP21
	SJBALL016298_D1	SJCloud	HM	BALLIAMP21	BALLIAMP21	0.936262	0.734	BALLIAMP21
	SJBALL020013_D1	SJCloud	HM	BALLIAMP21	BALLIAMP21	0.967362	0.734	BALLIAMP21
	SJBALL020374_D1	SJCloud	HM	BALLIAMP21	BALLIAMP21	0.938863	0.734	BALLIAMP21
	SJBALL020570_D1	SJCloud	HM	BALLIAMP21	BALLIAMP21	0.964977	0.734	BALLIAMP21
	SJBALL020640_D1	SJCloud	HM	BALLIAMP21	BALLIAMP21	0.74202	0.734	BALLIAMP21
	SJBALL020727_D1	SJCloud	HM	BALLIAMP21	BALLHYPER	0.867867	0.734	BALLHYPER
	SJBALL020853_D1	SJCloud	HM	BALLIAMP21	BALLIAMP21	0.988924	0.734	BALLIAMP21
	SJBALL020984_D1	SJCloud	HM	BALLIAMP21	BALLIAMP21	0.963793	0.734	BALLIAMP21
	SJBALL021031_D1	SJCloud	HM	BALLIAMP21	BALLHYPER	0.849485	0.734	BALLHYPER
	SJBALL021058_D1	SJCloud	HM	BALLIAMP21	BALLIAMP21	0.982515	0.734	BALLIAMP21
	SJBALL021083_D1	SJCloud	HM	BALLIAMP21	BALLIAMP21	0.978196	0.734	BALLIAMP21
	SJBALL021108_D1	SJCloud	HM	BALLIAMP21	BALLIAMP21	0.971063	0.734	BALLIAMP21
	SJBALL021124_D1	SJCloud	HM	BALLIAMP21	BALLIAMP21	0.962604	0.734	BALLIAMP21
	SJBALL021358_D1	SJCloud	HM	BALLIAMP21	BALLIAMP21	0.975909	0.734	BALLIAMP21
	SJBALL021413_D1	SJCloud	HM	BALLIAMP21	BALLIAMP21	0.975362	0.734	BALLIAMP21
	SJBALL021491_D1	SJCloud	HM	BALLIAMP21	BALLIAMP21	0.97742	0.734	BALLIAMP21
	SJBALL022587_D1	SJCloud	HM	BALLIAMP21	BALLIAMP21	0.97891	0.734	BALLIAMP21
	SJBALL022588_D1	SJCloud	HM	BALLIAMP21	BALLIAMP21	0.888882	0.734	BALLIAMP21
	SJBALL022589_D1	SJCloud	HM	BALLIAMP21	BALLIAMP21	0.983642	0.734	BALLIAMP21
	SJBALL022590_D1	SJCloud	HM	BALLIAMP21	BALLIAMP21	0.953334	0.734	BALLIAMP21
	SJBALL022591_D1	SJCloud	HM	BALLIAMP21	BALLIAMP21	0.873611	0.734	BALLIAMP21
	SJBALL022592_D1	SJCloud	HM	BALLIAMP21	BALLIAMP21	0.952174	0.734	BALLIAMP21
	SJBALL022593_D1	SJCloud	HM	BALLIAMP21	BALLIAMP21	0.980004	0.734	BALLIAMP21
	SJBALL022594_D1	SJCloud	HM	BALLIAMP21	BALLIAMP21	0.965497	0.734	BALLIAMP21
	SJBALL022595_D1	SJCloud	HM	BALLIAMP21	BALLIAMP21	0.960608	0.734	BALLIAMP21
	SJBALL022596_D1	SJCloud	HM	BALLIAMP21	BALLIAMP21	0.978006	0.734	BALLIAMP21
	SJBALL022597_D1	SJCloud	HM	BALLIAMP21	BALLIAMP21	0.982699	0.734	BALLIAMP21
	SJBALL022598_D1	SJCloud	HM	BALLIAMP21	BALLIAMP21	0.9763	0.734	BALLIAMP21
	SJBALL022599_D1	SJCloud	HM	BALLIAMP21	BALLIAMP21	0.895396	0.734	BALLIAMP21
	SJBALL030072_D1	SJCloud	HM	BALLIAMP21	BALLIAMP21	0.978737	0.734	BALLIAMP21
	SJBALL030150_D1	SJCloud	HM	BALLIAMP21	BALLIAMP21	0.935431	0.734	BALLIAMP21
	SJBALL030214_D1	SJCloud	HM	BALLIAMP21	BALLIAMP21	0.939455	0.734	BALLIAMP21
	SJBALL030225_D1	SJCloud	HM	BALLIAMP21	BALLIAMP21	0.827347	0.734	BALLIAMP21
	SJBALL030334_D1	SJCloud	HM	BALLIAMP21	BALLIAMP21	0.970094	0.734	BALLIAMP21
	SJBALL030434_D1	SJCloud	HM	BALLIAMP21	BALLIAMP21	0.967269	0.734	BALLIAMP21
	SJBALL030771_D1	SJCloud	HM	BALLIAMP21	BALLHYPER	0.829833	0.734	BALLHYPER
	SJBALL102_D	SJCloud	HM	BALLIAMP21	BALLIAMP21	0.954487	0.734	BALLIAMP21
	SJBALL239_D	SJCloud	HM	BALLIAMP21	BALLIAMP21	0.987002	0.734	BALLIAMP21
	SJBALL263_D	SJCloud	HM	BALLIAMP21	BALLIAMP21	0.975508	0.734	BALLIAMP21
	SJALL015966_D1	SJCloud	HM	BALLKMT2A	BALLKMT2A	0.976432	0.734	BALLKMT2A
	SJALL015977_D1	SJCloud	HM	BALLKMT2A	BALLKMT2A	0.974785	0.734	BALLKMT2A
	SJALL015985_D1	SJCloud	HM	BALLKMT2A	BALLPAX5	0.833156	0.734	BALLPAX5
	SJALL016652_D1	SJCloud	HM	BALLKMT2A	BALLKMT2A	0.956641	0.734	BALLKMT2A
	SJALL016678_D1	SJCloud	HM	BALLKMT2A	BALLKMT2A	0.976213	0.734	BALLKMT2A
	SJBALL001628_D1	SJCloud	HM	BALLKMT2A	BALLKMT2A	0.97367	0.734	BALLKMT2A
	SJBALL016236_D1	SJCloud	HM	BALLKMT2A	BALLKMT2A	0.967639	0.734	BALLKMT2A
	SJBALL016265_D1	SJCloud	HM	BALLKMT2A	BALLKMT2A	0.95793	0.734	BALLKMT2A
	SJBALL016305_D1	SJCloud	HM	BALLKMT2A	BALLKMT2A	0.894217	0.734	BALLKMT2A
	SJBALL020605_D1	SJCloud	HM	BALLKMT2A	BALLKMT2A	0.970463	0.734	BALLKMT2A
	SJBALL020887_D1	SJCloud	HM	BALLKMT2A	BALLKMT2A	0.944876	0.734	BALLKMT2A
	SJBALL021549_D1	SJCloud	HM	BALLKMT2A	BALLKMT2A	0.918617	0.734	BALLKMT2A
	SJBALL021849_D1	SJCloud	HM	BALLKMT2A	TALLHOXA	0.698727	0.688	TALLHOXA
	SJBALL030123_D1	SJCloud	HM	BALLKMT2A	BALLKMT2A	0.961099	0.734	BALLKMT2A
	SJBALL030123_R1	SJCloud	HM	BALLKMT2A	BALLKMT2A	0.973478	0.734	BALLKMT2A
	SJBALL030123_R2	SJCloud	HM	BALLKMT2A	BALLKMT2A	0.969084	0.734	BALLKMT2A
	SJBALL030133_D1	SJCloud	HM	BALLKMT2A	BALLKMT2A	0.944568	0.734	BALLKMT2A
	SJBALL030133_R1	SJCloud	HM	BALLKMT2A	BALLKMT2A	0.946944	0.734	BALLKMT2A
	SJBALL030196_D1	SJCloud	HM	BALLKMT2A	BALLKMT2A	0.951604	0.734	BALLKMT2A
	SJBALL030301_D1	SJCloud	HM	BALLKMT2A	BALLKMT2A	0.970344	0.734	BALLKMT2A
	SJBALL030313_D1	SJCloud	HM	BALLKMT2A	BALLKMT2A	0.935623	0.734	BALLKMT2A
	SJBALL030499_D1	SJCloud	HM	BALLKMT2A	BALLKMT2A	0.973277	0.734	BALLKMT2A
	SJBALL030523_D1	SJCloud	HM	BALLKMT2A	BALLKMT2A	0.965987	0.734	BALLKMT2A
	SJBALL030523_R1	SJCloud	HM	BALLKMT2A	BALLKMT2A	0.973782	0.734	BALLKMT2A
	SJCOGALL010110_D1	SJCloud	HM	BALLKMT2A	BALLKMT2A	0.94962	0.734	BALLKMT2A
	SJINF001102_D1	SJCloud	HM	BALLKMT2A	BALLKMT2A	0.970917	0.734	BALLKMT2A
	SJINF001_E	SJCloud	HM	BALLKMT2A	BALLKMT2A	0.979397	0.734	BALLKMT2A
	SJINF001_S	SJCloud	HM	BALLKMT2A	BALLKMT2A	0.970953	0.734	BALLKMT2A
	SJINF002_E	SJCloud	HM	BALLKMT2A	BALLKMT2A	0.978725	0.734	BALLKMT2A
	SJINF002_S	SJCloud	HM	BALLKMT2A	BALLKMT2A	0.949919	0.734	BALLKMT2A
	SJINF003_D	SJCloud	HM	BALLKMT2A	BALLKMT2A	0.978083	0.734	BALLKMT2A
	SJINF004_D	SJCloud	HM	BALLKMT2A	BALLKMT2A	0.965053	0.734	BALLKMT2A
	SJINF006_D	SJCloud	HM	BALLKMT2A	BALLKMT2A	0.984247	0.734	BALLKMT2A
	SJINF008_D	SJCloud	HM	BALLKMT2A	BALLKMT2A	0.978369	0.734	BALLKMT2A
	SJINF009_D	SJCloud	HM	BALLKMT2A	BALLKMT2A	0.978012	0.734	BALLKMT2A
	SJINF010_D	SJCloud	HM	BALLKMT2A	BALLKMT2A	0.977135	0.734	BALLKMT2A
	SJINF011_D	SJCloud	HM	BALLKMT2A	BALLKMT2A	0.977028	0.734	BALLKMT2A
	SJINF012_D	SJCloud	HM	BALLKMT2A	BALLKMT2A	0.981409	0.734	BALLKMT2A
	SJINF013_D	SJCloud	HM	BALLKMT2A	BALLKMT2A	0.971464	0.734	BALLKMT2A
	SJINF014_D	SJCloud	HM	BALLKMT2A	BALLKMT2A	0.982808	0.734	BALLKMT2A
	SJINF015_D	SJCloud	HM	BALLKMT2A	BALLKMT2A	0.966598	0.734	BALLKMT2A
	SJINF016_D	SJCloud	HM	BALLKMT2A	BALLKMT2A	0.978957	0.734	BALLKMT2A
	SJINF017_D	SJCloud	HM	BALLKMT2A	BALLKMT2A	0.978186	0.734	BALLKMT2A
	SJINF018_D	SJCloud	HM	BALLKMT2A	BALLKMT2A	0.916515	0.734	BALLKMT2A
	SJINF019_D	SJCloud	HM	BALLKMT2A	BALLKMT2A	0.975983	0.734	BALLKMT2A
	SJINF020_D	SJCloud	HM	BALLKMT2A	BALLKMT2A	0.983787	0.734	BALLKMT2A
	SJINF021_D	SJCloud	HM	BALLKMT2A	BALLKMT2A	0.964196	0.734	BALLKMT2A
	SJINF022_D	SJCloud	HM	BALLKMT2A	BALLKMT2A	0.965466	0.734	BALLKMT2A
	SJINF053_D	SJCloud	HM	BALLKMT2A	BALLKMT2A	0.977731	0.734	BALLKMT2A
	SJINF055_D	SJCloud	HM	BALLKMT2A	BALLKMT2A	0.98385	0.734	BALLKMT2A
	SJINF059_D	SJCloud	HM	BALLKMT2A	BALLKMT2A	0.976051	0.734	BALLKMT2A
	SJINF060_D	SJCloud	HM	BALLKMT2A	BALLKMT2A	0.980029	0.734	BALLKMT2A
	SJINF060_R	SJCloud	HM	BALLKMT2A	BALLKMT2A	0.977494	0.734	BALLKMT2A
	SJINF062_D	SJCloud	HM	BALLKMT2A	BALLKMT2A	0.968748	0.734	BALLKMT2A
	SJINF063_D	SJCloud	HM	BALLKMT2A	BALLKMT2A	0.98389	0.734	BALLKMT2A
	SJINF064_D	SJCloud	HM	BALLKMT2A	BALLKMT2A	0.979021	0.734	BALLKMT2A
	SJINF065_R	SJCloud	HM	BALLKMT2A	BALLKMT2A	0.980879	0.734	BALLKMT2A
	SJINF066_D	SJCloud	HM	BALLKMT2A	BALLKMT2A	0.850513	0.734	BALLKMT2A
	SJINF068_D	SJCloud	HM	BALLKMT2A	BALLKMT2A	0.984922	0.734	BALLKMT2A
	SJINF068_F	SJCloud	HM	BALLKMT2A	BALLKMT2A	0.98165	0.734	BALLKMT2A
	SJINF069_D	SJCloud	HM	BALLKMT2A	BALLKMT2A	0.980788	0.734	BALLKMT2A
	SJINF073_D	SJCloud	HM	BALLKMT2A	BALLKMT2A	0.97625	0.734	BALLKMT2A
	SJINF073_R	SJCloud	HM	BALLKMT2A	BALLKMT2A	0.978984	0.734	BALLKMT2A
	SJINF075_D	SJCloud	HM	BALLKMT2A	BALLKMT2A	0.980812	0.734	BALLKMT2A
	SJMLL003_D	SJCloud	HM	BALLKMT2A	BALLKMT2A	0.976938	0.734	BALLKMT2A
	SJMLL005_D	SJCloud	HM	BALLKMT2A	BALLKMT2A	0.985777	0.734	BALLKMT2A
	SJMLL006_D	SJCloud	HM	BALLKMT2A	BALLKMT2A	0.979108	0.734	BALLKMT2A
	SJMLL009_D	SJCloud	HM	BALLKMT2A	BALLKMT2A	0.925079	0.734	BALLKMT2A
	SJMLL010_D	SJCloud	HM	BALLKMT2A	BALLKMT2A	0.983837	0.734	BALLKMT2A
	SJMLL016_D	SJCloud	HM	BALLKMT2A	BALLKMT2A	0.871313	0.734	BALLKMT2A
	SJALL014953_D1	SJCloud	HM	BALLMEF2D	BALLMEF2D	0.886736	0.734	BALLMEF2D
	SJALL015958_D1	SJCloud	HM	BALLMEF2D	BALLMEF2D	0.909744	0.734	BALLMEF2D
	SJALL016660_D1	SJCloud	HM	BALLMEF2D	BALLMEF2D	0.940188	0.734	BALLMEF2D
	SJALL016669_D1	SJCloud	HM	BALLMEF2D	BALLMEF2D	0.851321	0.734	BALLMEF2D
	SJBALL002244_D1	SJCloud	HM	BALLMEF2D	BALLMEF2D	0.923454	0.734	BALLMEF2D
	SJBALL013388_D1	SJCloud	HM	BALLMEF2D	BALLMEF2D	0.941205	0.734	BALLMEF2D
	SJBALL016252_D1	SJCloud	HM	BALLMEF2D	BALLMEF2D	0.916086	0.734	BALLMEF2D
	SJBALL016275_D1	SJCloud	HM	BALLMEF2D	BALLMEF2D	0.93309	0.734	BALLMEF2D
	SJBALL016286_D1	SJCloud	HM	BALLMEF2D	BALLMEF2D	0.851517	0.734	BALLMEF2D
	SJBALL016291_D1	SJCloud	HM	BALLMEF2D	BALLMEF2D	0.934632	0.734	BALLMEF2D
	SJBALL016306_D1	SJCloud	HM	BALLMEF2D	BALLMEF2D	0.861624	0.734	BALLMEF2D
	SJBALL020141_D1	SJCloud	HM	BALLMEF2D	BALLMEF2D	0.88052	0.734	BALLMEF2D
	SJBALL020142_D1	SJCloud	HM	BALLMEF2D	BALLMEF2D	0.792258	0.734	BALLMEF2D
	SJBALL020362_D1	SJCloud	HM	BALLMEF2D	BALLMEF2D	0.817636	0.734	BALLMEF2D
	SJBALL020667_D1	SJCloud	HM	BALLMEF2D	BALLMEF2D	0.921027	0.734	BALLMEF2D
	SJBALL020703_D1	SJCloud	HM	BALLMEF2D	BALLMEF2D	0.948092	0.734	BALLMEF2D
	SJBALL020711_D1	SJCloud	HM	BALLMEF2D	BALLMEF2D	0.897188	0.734	BALLMEF2D
	SJBALL020906_D1	SJCloud	HM	BALLMEF2D	BALLMEF2D	0.8197	0.734	BALLMEF2D
	SJBALL020917_D1	SJCloud	HM	BALLMEF2D	BALLMEF2D	0.868809	0.734	BALLMEF2D
	SJBALL016239_D1	SJCloud	HM	BALLNUTM1	BALLNUTM1	0.713175	0.5	BALLNUTM1
	SJBALL016244_D1	SJCloud	HM	BALLNUTM1	BALLHYPER	0.66386	0.734	Below Threshold
	SJBALL016303_D1	SJCloud	HM	BALLNUTM1	BALLBCRABL1	0.486839	0.734	Below Threshold
	SJBALL020608_D1	SJCloud	HM	BALLNUTM1	BALLNUTM1	0.724166	0.5	BALLNUTM1
	SJBALL020694_D1	SJCloud	HM	BALLNUTM1	BALLNUTM1	0.54821	0.5	BALLNUTM1
	SJBALL032042_D1	SJCloud	HM	BALLNUTM1	BALLNUTM1	0.645773	0.5	BALLNUTM1
	SJBALL032396_D1	SJCloud	HM	BALLNUTM1	BALLNUTM1	0.661268	0.5	BALLNUTM1
	SJINF049_D	SJCloud	HM	BALLNUTM1	BALLKMT2A	0.809844	0.734	BALLKMT2A
	SJINF074_D	SJCloud	HM	BALLNUTM1	BALLNUTM1	0.723252	0.5	BALLNUTM1
	SJALL014947_D1	SJCloud	HM	BALLPAX5	BALLPAX5	0.898861	0.734	BALLPAX5
	SJALL014949_D1	SJCloud	HM	BALLPAX5	BALLPAX5	0.982319	0.734	BALLPAX5
	SJALL015618_D1	SJCloud	HM	BALLPAX5	BALLPAX5	0.984467	0.734	BALLPAX5
	SJALL015939_D1	SJCloud	HM	BALLPAX5	BALLPAX5	0.984618	0.734	BALLPAX5
	SJALL015945_D1	SJCloud	HM	BALLPAX5	BALLPAX5	0.981428	0.734	BALLPAX5
	SJALL015974_D1	SJCloud	HM	BALLPAX5	BALLPAX5	0.914025	0.734	BALLPAX5
	SJBALL002212_D1	SJCloud	HM	BALLPAX5	BALLPAX5	0.98062	0.734	BALLPAX5
	SJBALL013332_D1	SJCloud	HM	BALLPAX5	BALLPAX5	0.982402	0.734	BALLPAX5
	SJBALL013343_D1	SJCloud	HM	BALLPAX5	BALLPAX5	0.781301	0.734	BALLPAX5
	SJBALL013344_D1	SJCloud	HM	BALLPAX5	BALLPAX5	0.979127	0.734	BALLPAX5
	SJBALL013346_D1	SJCloud	HM	BALLPAX5	BALLPAX5	0.968708	0.734	BALLPAX5
	SJBALL013351_D1	SJCloud	HM	BALLPAX5	BALLPAX5	0.987846	0.734	BALLPAX5
	SJBALL013355_D1	SJCloud	HM	BALLPAX5	BALLPAX5	0.983991	0.734	BALLPAX5
	SJBALL013379_D1	SJCloud	HM	BALLPAX5	BALLPAX5	0.861264	0.734	BALLPAX5
	SJBALL016246_D1	SJCloud	HM	BALLPAX5	BALLPAX5	0.986798	0.734	BALLPAX5
	SJBALL016259_D1	SJCloud	HM	BALLPAX5	BALLPAX5	0.98641	0.734	BALLPAX5
	SJBALL016262_D1	SJCloud	HM	BALLPAX5	BALLPAX5	0.981174	0.734	BALLPAX5
	SJBALL016271_D1	SJCloud	HM	BALLPAX5	BALLPAX5	0.982239	0.734	BALLPAX5
	SJBALL016273_D1	SJCloud	HM	BALLPAX5	BALLPAX5	0.886427	0.734	BALLPAX5
	SJBALL016293_D1	SJCloud	HM	BALLPAX5	BALLPAX5	0.94516	0.734	BALLPAX5
	SJBALL016301_D1	SJCloud	HM	BALLPAX5	BALLPAX5	0.982862	0.734	BALLPAX5
	SJBALL020122_D1	SJCloud	HM	BALLPAX5	BALLPAX5	0.984753	0.734	BALLPAX5
	SJBALL020488_D1	SJCloud	HM	BALLPAX5	BALLPAX5	0.936021	0.734	BALLPAX5
	SJBALL020590_D1	SJCloud	HM	BALLPAX5	BALLPAX5	0.984648	0.734	BALLPAX5
	SJBALL020599_D1	SJCloud	HM	BALLPAX5	BALLPAX5	0.976736	0.734	BALLPAX5
	SJBALL020620_D1	SJCloud	HM	BALLPAX5	BALLPAX5	0.949425	0.734	BALLPAX5
	SJBALL020626_D1	SJCloud	HM	BALLPAX5	BALLPAX5	0.980896	0.734	BALLPAX5
	SJBALL020629_D1	SJCloud	HM	BALLPAX5	BALLPAX5	0.977636	0.734	BALLPAX5
	SJBALL020643_D1	SJCloud	HM	BALLPAX5	BALLPAX5	0.981001	0.734	BALLPAX5
	SJBALL020673_D1	SJCloud	HM	BALLPAX5	BALLPAX5	0.985092	0.734	BALLPAX5
	SJBALL020682_D1	SJCloud	HM	BALLPAX5	BALLPAX5	0.985133	0.734	BALLPAX5
	SJBALL020699_D1	SJCloud	HM	BALLPAX5	BALLPAX5	0.775258	0.734	BALLPAX5
	SJBALL020721_D1	SJCloud	HM	BALLPAX5	BALLPAX5	0.981959	0.734	BALLPAX5
	SJBALL020725_D1	SJCloud	HM	BALLPAX5	BALLPAX5	0.979287	0.734	BALLPAX5
	SJBALL020726_D1	SJCloud	HM	BALLPAX5	BALLPAX5	0.915369	0.734	BALLPAX5
	SJBALL020729_D1	SJCloud	HM	BALLPAX5	BALLPAX5	0.987144	0.734	BALLPAX5
	SJBALL020764_D1	SJCloud	HM	BALLPAX5	BALLPAX5	0.972407	0.734	BALLPAX5
	SJBALL020766_D1	SJCloud	HM	BALLPAX5	BALLPAX5	0.98301	0.734	BALLPAX5
	SJBALL020777_D1	SJCloud	HM	BALLPAX5	BALLPAX5	0.980982	0.734	BALLPAX5
	SJBALL020805_D1	SJCloud	HM	BALLPAX5	BALLPAX5	0.96247	0.734	BALLPAX5
	SJBALL020810_D1	SJCloud	HM	BALLPAX5	BALLPAX5	0.975791	0.734	BALLPAX5
	SJBALL020836_D1	SJCloud	HM	BALLPAX5	BALLPAX5	0.977207	0.734	BALLPAX5
	SJBALL020839_D1	SJCloud	HM	BALLPAX5	BALLPAX5	0.972178	0.734	BALLPAX5
	SJBALL020846_D1	SJCloud	HM	BALLPAX5	BALLPAX5	0.979979	0.734	BALLPAX5
	SJBALL020870_D1	SJCloud	HM	BALLPAX5	BALLPAX5	0.98287	0.734	BALLPAX5
	SJBALL020872_D1	SJCloud	HM	BALLPAX5	BALLPAX5	0.986432	0.734	BALLPAX5
	SJBALL020888_D1	SJCloud	HM	BALLPAX5	BALLPAX5	0.978756	0.734	BALLPAX5
	SJBALL020900_D1	SJCloud	HM	BALLPAX5	BALLPAX5	0.983614	0.734	BALLPAX5
	SJBALL020901_D1	SJCloud	HM	BALLPAX5	BALLPAX5	0.979635	0.734	BALLPAX5
	SJBALL020942_D1	SJCloud	HM	BALLPAX5	BALLPAX5	0.895532	0.734	BALLPAX5
	SJBALL020958_D1	SJCloud	HM	BALLPAX5	BALLPAX5	0.814599	0.734	BALLPAX5
	SJBALL021072_D1	SJCloud	HM	BALLPAX5	BALLPAX5	0.976134	0.734	BALLPAX5
	SJBALL021102_D1	SJCloud	HM	BALLPAX5	BALLPAX5	0.964545	0.734	BALLPAX5
	SJBALL021147_D1	SJCloud	HM	BALLPAX5	BALLPAX5	0.986407	0.734	BALLPAX5
	SJBALL021327_D1	SJCloud	HM	BALLPAX5	BALLPAX5	0.979398	0.734	BALLPAX5
	SJBALL021486_D1	SJCloud	HM	BALLPAX5	BALLPAX5	0.972323	0.734	BALLPAX5
	SJBALL021735_D1	SJCloud	HM	BALLPAX5	BALLPAX5	0.954899	0.734	BALLPAX5
	SJBALL022601_D1	SJCloud	HM	BALLPAX5	BALLPAX5	0.959595	0.734	BALLPAX5
	SJBALL231_D	SJCloud	HM	BALLPAX5	BALLPAX5	0.95387	0.734	BALLPAX5
	SJHYPO107_D	SJCloud	HM	BALLPAX5	BALLPAX5	0.970728	0.734	BALLPAX5
	SJHYPO108_D	SJCloud	HM	BALLPAX5	BALLPAX5	0.987641	0.734	BALLPAX5
	SJHYPO147_D	SJCloud	HM	BALLPAX5	BALLPAX5	0.977113	0.734	BALLPAX5
	SJHYPO151_D	SJCloud	HM	BALLPAX5	BALLPAX5	0.982745	0.734	BALLPAX5
	SJALL014946_D1	SJCloud	HM	BALLPAX5P80R	BALLPAX5P80R	0.860082	0.596	BALLPAX5P80R
	SJBALL013378_D1	SJCloud	HM	BALLPAX5P80R	BALLPAX5P80R	0.874744	0.596	BALLPAX5P80R
	SJBALL015_D	SJCloud	HM	BALLPAX5P80R	BALLPAX5P80R	0.892631	0.596	BALLPAX5P80R
	SJBALL016250_D1	SJCloud	HM	BALLPAX5P80R	BALLPAX5P80R	0.844016	0.596	BALLPAX5P80R
	SJBALL016272_D1	SJCloud	HM	BALLPAX5P80R	BALLPAX5P80R	0.699137	0.596	BALLPAX5P80R
	SJBALL020098_D1	SJCloud	HM	BALLPAX5P80R	BALLPAX5P80R	0.637155	0.596	BALLPAX5P80R
	SJBALL020651_D1	SJCloud	HM	BALLPAX5P80R	BALLPAX5P80R	0.875397	0.596	BALLPAX5P80R
	SJBALL020666_D1	SJCloud	HM	BALLPAX5P80R	BALLPAX5P80R	0.874589	0.596	BALLPAX5P80R
	SJBALL020739_D1	SJCloud	HM	BALLPAX5P80R	BALLPAX5P80R	0.857627	0.596	BALLPAX5P80R
	SJBALL020789_D1	SJCloud	HM	BALLPAX5P80R	BALLPAX5P80R	0.574496	0.596	Below Threshold
	SJBALL020807_D1	SJCloud	HM	BALLPAX5P80R	BALLPAX5P80R	0.910015	0.596	BALLPAX5P80R
	SJBALL021043_D1	SJCloud	HM	BALLPAX5P80R	BALLPAX5P80R	0.887559	0.596	BALLPAX5P80R
	SJHYPO112_D	SJCloud	HM	BALLPAX5P80R	BALLPAX5P80R	0.908591	0.596	BALLPAX5P80R
	SJALL014952_D1	SJCloud	HM	BALLTCF3PBX1	BALLTCF3PBX1	0.961412	0.734	BALLTCF3PBX1
	SJALL015603_D1	SJCloud	HM	BALLTCF3PBX1	BALLTCF3PBX1	0.949244	0.734	BALLTCF3PBX1
	SJALL015954_D1	SJCloud	HM	BALLTCF3PBX1	BALLTCF3PBX1	0.948453	0.734	BALLTCF3PBX1
	SJALL015973_D1	SJCloud	HM	BALLTCF3PBX1	BALLTCF3PBX1	0.957209	0.734	BALLTCF3PBX1
	SJALL015982_D1	SJCloud	HM	BALLTCF3PBX1	BALLTCF3PBX1	0.857392	0.734	BALLTCF3PBX1
	SJALL016664_D1	SJCloud	HM	BALLTCF3PBX1	BALLTCF3PBX1	0.952272	0.734	BALLTCF3PBX1
	SJBALL000013_D1	SJCloud	HM	BALLTCF3PBX1	BALLTCF3PBX1	0.968378	0.734	BALLTCF3PBX1
	SJBALL016274_D1	SJCloud	HM	BALLTCF3PBX1	BALLTCF3PBX1	0.883186	0.734	BALLTCF3PBX1
	SJBALL016278_D1	SJCloud	HM	BALLTCF3PBX1	BALLTCF3PBX1	0.965155	0.734	BALLTCF3PBX1
	SJBALL016285_D1	SJCloud	HM	BALLTCF3PBX1	BALLTCF3PBX1	0.836987	0.734	BALLTCF3PBX1
	SJBALL016294_D1	SJCloud	HM	BALLTCF3PBX1	BALLTCF3PBX1	0.963984	0.734	BALLTCF3PBX1
	SJBALL020603_D1	SJCloud	HM	BALLTCF3PBX1	BALLTCF3PBX1	0.939348	0.734	BALLTCF3PBX1
	SJBALL020645_D1	SJCloud	HM	BALLTCF3PBX1	BALLTCF3PBX1	0.956226	0.734	BALLTCF3PBX1
	SJBALL020650_D1	SJCloud	HM	BALLTCF3PBX1	BALLTCF3PBX1	0.953134	0.734	BALLTCF3PBX1
	SJBALL020696_D1	SJCloud	HM	BALLTCF3PBX1	BALLTCF3PBX1	0.969248	0.734	BALLTCF3PBX1
	SJBALL020822_D1	SJCloud	HM	BALLTCF3PBX1	BALLTCF3PBX1	0.962269	0.734	BALLTCF3PBX1
	SJBALL020848_D1	SJCloud	HM	BALLTCF3PBX1	BALLTCF3PBX1	0.958625	0.734	BALLTCF3PBX1
	SJBALL022669_D1	SJCloud	HM	BALLTCF3PBX1	BALLTCF3PBX1	0.924223	0.734	BALLTCF3PBX1
	SJBALL030893_D1	SJCloud	HM	BALLTCF3PBX1	BALLTCF3PBX1	0.77801	0.734	BALLTCF3PBX1
	SJBALL030928_D1	SJCloud	HM	BALLTCF3PBX1	BALLTCF3PBX1	0.930908	0.734	BALLTCF3PBX1
	SJE2A018_D	SJCloud	HM	BALLTCF3PBX1	BALLTCF3PBX1	0.967574	0.734	BALLTCF3PBX1
	SJE2A037_D	SJCloud	HM	BALLTCF3PBX1	BALLTCF3PBX1	0.95987	0.734	BALLTCF3PBX1
	SJE2A038_D	SJCloud	HM	BALLTCF3PBX1	BALLTCF3PBX1	0.96923	0.734	BALLTCF3PBX1
	SJE2A040_D	SJCloud	HM	BALLTCF3PBX1	BALLTCF3PBX1	0.960555	0.734	BALLTCF3PBX1
	SJE2A043_D	SJCloud	HM	BALLTCF3PBX1	BALLTCF3PBX1	0.969531	0.734	BALLTCF3PBX1
	SJE2A059_D	SJCloud	HM	BALLTCF3PBX1	BALLTCF3PBX1	0.969497	0.734	BALLTCF3PBX1
	SJE2A060_D	SJCloud	HM	BALLTCF3PBX1	BALLTCF3PBX1	0.953093	0.734	BALLTCF3PBX1
	SJALL015955_D1	SJCloud	HM	BALLZNF384	BALLZNF384	0.882831	0.609	BALLZNF384
	SJALL015961_D1	SJCloud	HM	BALLZNF384	BALLZNF384	0.847512	0.609	BALLZNF384
	SJALL015986_D1	SJCloud	HM	BALLZNF384	BALLZNF384	0.884532	0.609	BALLZNF384
	SJALL016659_D1	SJCloud	HM	BALLZNF384	BALLZNF384	0.775384	0.609	BALLZNF384
	SJBALL016221_D1	SJCloud	HM	BALLZNF384	BALLZNF384	0.620559	0.609	BALLZNF384
	SJBALL020140_D1	SJCloud	HM	BALLZNF384	BALLZNF384	0.853685	0.609	BALLZNF384
	SJBALL020587_D1	SJCloud	HM	BALLZNF384	BALLZNF384	0.825765	0.609	BALLZNF384
	SJBALL020606_D1	SJCloud	HM	BALLZNF384	BALLZNF384	0.889307	0.609	BALLZNF384
	SJBALL020710_D1	SJCloud	HM	BALLZNF384	BALLZNF384	0.883027	0.609	BALLZNF384
	SJBALL020732_D1	SJCloud	HM	BALLZNF384	BALLZNF384	0.898495	0.609	BALLZNF384
	SJBALL020801_D1	SJCloud	HM	BALLZNF384	BALLZNF384	0.868257	0.609	BALLZNF384
	SJBALL020869_D1	SJCloud	HM	BALLZNF384	BALLZNF384	0.762849	0.609	BALLZNF384
	SJBALL021131_D1	SJCloud	HM	BALLZNF384	BALLZNF384	0.842364	0.609	BALLZNF384
	SJBALL021517_D1	SJCloud	HM	BALLZNF384	BALLZNF384	0.85264	0.609	BALLZNF384
	SJRHB000026_R2	SJCloud	ST	ERMS	ERMS	0.969419	0.733	ERMS
	SJRHB001_D	SJCloud	ST	ERMS	ERMS	0.979489	0.733	ERMS
	SJRHB003_D	SJCloud	ST	ERMS	ERMS	0.964267	0.733	ERMS
	SJRHB004_D	SJCloud	ST	ERMS	ERMS	0.962431	0.733	ERMS
	SJRHB005_D	SJCloud	ST	ERMS	ERMS	0.96627	0.733	ERMS
	SJRHB006_D	SJCloud	ST	ERMS	ERMS	0.862994	0.733	ERMS
	SJRHB010927_D1	SJCloud	ST	ERMS	ERMS	0.97504	0.733	ERMS
	SJRHB010928_R1	SJCloud	ST	ERMS	ERMS	0.941489	0.733	ERMS
	SJRHB011_D	SJCloud	ST	ERMS	ERMS	0.957489	0.733	ERMS
	SJRHB012_D	SJCloud	ST	ERMS	ERMS	0.920229	0.733	ERMS
	SJRHB016_D	SJCloud	ST	ERMS	ERMS	0.958501	0.733	ERMS
	SJRHB020_A	SJCloud	ST	ERMS	ERMS	0.964488	0.733	ERMS
	SJRHB023_D	SJCloud	ST	ERMS	ERMS	0.979008	0.733	ERMS
	SJRHB026_D	SJCloud	ST	ERMS	ERMS	0.905515	0.733	ERMS
	SJRHB026_R	SJCloud	ST	ERMS	ERMS	0.970873	0.733	ERMS
	SJRHB026_S	SJCloud	ST	ERMS	ERMS	0.979796	0.733	ERMS
	SJRHB027_D	SJCloud	ST	ERMS	ERMS	0.974734	0.733	ERMS
	SJRHB028_D	SJCloud	ST	ERMS	ERMS	0.925644	0.733	ERMS
	SJRHB030142_D1	SJCloud	ST	ERMS	ERMS	0.742526	0.733	ERMS
	SJRHB030348_D1	SJCloud	ST	ERMS	ERMS	0.965511	0.733	ERMS
	SJRHB030549_D1	SJCloud	ST	ERMS	ERMS	0.979287	0.733	ERMS
	SJRHB030549_D2	SJCloud	ST	ERMS	ERMS	0.843255	0.733	ERMS
	SJRHB030552_D1	SJCloud	ST	ERMS	ERMS	0.951454	0.733	ERMS
	SJRHB030680_D1	SJCloud	ST	ERMS	ERMS	0.903402	0.733	ERMS
	SJRHB030681_D1	SJCloud	ST	ERMS	ERMS	0.903282	0.733	ERMS
	SJRHB031059_D1	SJCloud	ST	ERMS	ERMS	0.960506	0.733	ERMS
	SJRHB031084_D1	SJCloud	ST	ERMS	ERMS	0.96708	0.733	ERMS
	SJRHB031147_D1	SJCloud	ST	ERMS	ERMS	0.978998	0.733	ERMS
	SJRHB031412_D2	SJCloud	ST	ERMS	ERMS	0.950454	0.733	ERMS
	SJRHB039_D	SJCloud	ST	ERMS	ERMS	0.832485	0.733	ERMS
	SJRHB047_D	SJCloud	ST	ERMS	ERMS	0.977419	0.733	ERMS
	SJRHB048_D	SJCloud	ST	ERMS	ERMS	0.961009	0.733	ERMS
	SJRHB050_D	SJCloud	ST	ERMS	ERMS	0.97531	0.733	ERMS
	SJRHB056_D	SJCloud	ST	ERMS	ERMS	0.958096	0.733	ERMS
	SJRHB057_R	SJCloud	ST	ERMS	ERMS	0.930106	0.733	ERMS
	SJST030730_D1	SJCloud	ST	ERMS	ERMS	0.90796	0.733	ERMS
	SJEWS030070_D1	SJCloud	ST	EWS	EWS	0.944705	0.77	EWS
	SJEWS030228_D2	SJCloud	ST	EWS	EWS	0.961155	0.77	EWS
	SJEWS030253_D1	SJCloud	ST	EWS	OS	0.763219	0.77	Below Threshold
	SJEWS030332_D1	SJCloud	ST	EWS	EWS	0.898012	0.77	EWS
	SJEWS030393_D1	SJCloud	ST	EWS	EWS	0.953556	0.77	EWS
	SJEWS030405_D1	SJCloud	ST	EWS	EWS	0.962068	0.77	EWS
	SJEWS030505_D1	SJCloud	ST	EWS	EWS	0.855059	0.77	EWS
	SJEWS030540_D1	SJCloud	ST	EWS	EWS	0.958115	0.77	EWS
	SJEWS030565_D1	SJCloud	ST	EWS	EWS	0.947035	0.77	EWS
	SJEWS030570_D1	SJCloud	ST	EWS	EWS	0.968472	0.77	EWS
	SJEWS030635_D1	SJCloud	ST	EWS	EWS	0.967374	0.77	EWS
	SJEWS030635_D2	SJCloud	ST	EWS	EWS	0.953741	0.77	EWS
	SJEWS030801_D1	SJCloud	ST	EWS	EWS	0.863211	0.77	EWS
	SJEWS030860_D1	SJCloud	ST	EWS	EWS	0.964527	0.77	EWS
	SJEWS030952_D1	SJCloud	ST	EWS	EWS	0.957329	0.77	EWS
	SJEWS030998_D1	SJCloud	ST	EWS	EWS	0.941939	0.77	EWS
	SJEWS031000_D1	SJCloud	ST	EWS	EWS	0.954105	0.77	EWS
	SJEWS031029_D1	SJCloud	ST	EWS	EWS	0.95052	0.77	EWS
	SJEWS031029_D2	SJCloud	ST	EWS	EWS	0.964462	0.77	EWS
	SJEWS031083_D1	SJCloud	ST	EWS	EWS	0.971209	0.77	EWS
	SJEWS031208_D1	SJCloud	ST	EWS	EWS	0.963336	0.77	EWS
	SJEWS031703_D1	SJCloud	ST	EWS	EWS	0.92068	0.77	EWS
	SJEWS031734_D1	SJCloud	ST	EWS	EWS	0.96386	0.77	EWS
	SJEWS031747_D1	SJCloud	ST	EWS	EWS	0.966194	0.77	EWS
	SJST030642_D1	SJCloud	ST	EWS	EWS	0.957098	0.77	EWS
	SJST031291_D1	SJCloud	ST	EWS	EWS	0.911168	0.77	EWS
	SJST030137_D1	SJCloud	ST	HB	HB	0.700444	0.565814	HB
	SJST030137_R1	SJCloud	ST	HB	HB	0.936655	0.565814	HB
	SJST030246_D1	SJCloud	ST	HB	HB	0.923608	0.565814	HB
	SJST030609_D1	SJCloud	ST	HB	HB	0.885538	0.565814	HB
	SJST030870_D1	SJCloud	ST	HB	HB	0.909628	0.565814	HB
	SJST030953_D1	SJCloud	ST	HB	HB	0.916617	0.565814	HB
	SJST031011_D1	SJCloud	ST	HB	HB	0.936536	0.565814	HB
	SJST031109_D1	SJCloud	ST	HB	HB	0.915279	0.565814	HB
	SJST031189_D1	SJCloud	ST	HB	HB	0.557052	0.565814	Below Threshold
	SJST031394_D1	SJCloud	ST	HB	HB	0.939766	0.565814	HB
	SJST031395_D1	SJCloud	ST	HB	HB	0.934959	0.565814	HB
	SJST031803_D1	SJCloud	ST	HB	HB	0.918609	0.565814	HB
	SJST031890_D1	SJCloud	ST	HB	HB	0.886691	0.565814	HB
	SJMEL001002_D1	SJCloud	ST	MEL	MEL	0.906004	0.704	MEL
	SJMEL001003_D1	SJCloud	ST	MEL	MEL	0.962662	0.704	MEL
	SJMEL001003_D2	SJCloud	ST	MEL	MEL	0.96178	0.704	MEL
	SJMEL001004_D1	SJCloud	ST	MEL	MEL	0.983534	0.704	MEL
	SJMEL001005_D1	SJCloud	ST	MEL	MEL	0.964704	0.704	MEL
	SJMEL001030_D1	SJCloud	ST	MEL	MEL	0.655613	0.704	Below Threshold
	SJMEL001032_D1	SJCloud	ST	MEL	MEL	0.983915	0.704	MEL
	SJMEL001033_D1	SJCloud	ST	MEL	ARMS	0.674121	0.535	ARMS
	SJMEL011755_M1	SJCloud	ST	MEL	MEL	0.984719	0.704	MEL
	SJMEL030083_D1	SJCloud	ST	MEL	MEL	0.97275	0.704	MEL
	SJMEL030083_R1	SJCloud	ST	MEL	MEL	0.967175	0.704	MEL
	SJMEL030083_R2	SJCloud	ST	MEL	MEL	0.97441	0.704	MEL
	SJMEL030083_R3	SJCloud	ST	MEL	MEL	0.974401	0.704	MEL
	SJMEL030194_D1	SJCloud	ST	MEL	MEL	0.964682	0.704	MEL
	SJMEL030436_D1	SJCloud	ST	MEL	MEL	0.968362	0.704	MEL
	SJMEL030472_D1	SJCloud	ST	MEL	MEL	0.980705	0.704	MEL
	SJMEL030473_D1	SJCloud	ST	MEL	MEL	0.983258	0.704	MEL
	SJMEL030473_D2	SJCloud	ST	MEL	MEL	0.947416	0.704	MEL
	SJMEL030508_D1	SJCloud	ST	MEL	MEL	0.983792	0.704	MEL
	SJMEL030585_D1	SJCloud	ST	MEL	MEL	0.983698	0.704	MEL
	SJMEL030746_D1	SJCloud	ST	MEL	MEL	0.971393	0.704	MEL
	SJMEL030747_D1	SJCloud	ST	MEL	MEL	0.980253	0.704	MEL
	SJMEL030777_D1	SJCloud	ST	MEL	MEL	0.936208	0.704	MEL
	SJMEL030912_D1	SJCloud	ST	MEL	MEL	0.983104	0.704	MEL
	SJMEL030957_D1	SJCloud	ST	MEL	MEL	0.983271	0.704	MEL
	SJMEL031030_D1	SJCloud	ST	MEL	MEL	0.983854	0.704	MEL
	SJMEL031060_D1	SJCloud	ST	MEL	MEL	0.983809	0.704	MEL
	SJMEL031072_D1	SJCloud	ST	MEL	MEL	0.964733	0.704	MEL
	SJMEL031086_D1	SJCloud	ST	MEL	MEL	0.953305	0.704	MEL
	SJMEL031086_D3	SJCloud	ST	MEL	MEL	0.943856	0.704	MEL
	SJMEL031192_D1	SJCloud	ST	MEL	MEL	0.97981	0.704	MEL
	SJMEL031366_D1	SJCloud	ST	MEL	MEL	0.962394	0.704	MEL
	SJMEL031664_D1	SJCloud	ST	MEL	MEL	0.981688	0.704	MEL
	SJST031013_D1	SJCloud	ST	MEL	MEL	0.980254	0.704	MEL
	SJST031314_D1	SJCloud	ST	MEL	MEL	0.980333	0.704	MEL
	SJST031383_D1	SJCloud	ST	MEL	MEL	0.97917	0.704	MEL
	SJST031422_D1	SJCloud	ST	MEL	MEL	0.976832	0.704	MEL
	SJST031449_D1	SJCloud	ST	MEL	MEL	0.979941	0.704	MEL
	SJST031504_D1	SJCloud	ST	MEL	MEL	0.981086	0.704	MEL
	SJST031504_D2	SJCloud	ST	MEL	MEL	0.980938	0.704	MEL
	SJST031547_D1	SJCloud	ST	MEL	MEL	0.983847	0.704	MEL
	SJST031560_D1	SJCloud	ST	MEL	MEL	0.983907	0.704	MEL
	SJST031674_D1	SJCloud	ST	MEL	MEL	0.979402	0.704	MEL
	SJST031694_D1	SJCloud	ST	MEL	MEL	0.980406	0.704	MEL
	SJBALL031914_D2	SJCloud	ST	NBL	NBL	0.984275	0.77	NBL
	SJNBL030096_D1	SJCloud	ST	NBL	NBL	0.982609	0.77	NBL
	SJNBL030107_D1	SJCloud	ST	NBL	NBL	0.971797	0.77	NBL
	SJNBL030152_D1	SJCloud	ST	NBL	NBL	0.984744	0.77	NBL
	SJNBL030158_D1	SJCloud	ST	NBL	NBL	0.980956	0.77	NBL
	SJNBL030177_D1	SJCloud	ST	NBL	NBL	0.964837	0.77	NBL
	SJNBL030224_D1	SJCloud	ST	NBL	NBL	0.981588	0.77	NBL
	SJNBL030259_D1	SJCloud	ST	NBL	NBL	0.980284	0.77	NBL
	SJNBL030307_D1	SJCloud	ST	NBL	NBL	0.985731	0.77	NBL
	SJNBL030309_D1	SJCloud	ST	NBL	NBL	0.985591	0.77	NBL
	SJNBL030339_D1	SJCloud	ST	NBL	NBL	0.98007	0.77	NBL
	SJNBL030342_D1	SJCloud	ST	NBL	NBL	0.970207	0.77	NBL
	SJNBL030412_D1	SJCloud	ST	NBL	NBL	0.983583	0.77	NBL
	SJNBL030452_D1	SJCloud	ST	NBL	NBL	0.980038	0.77	NBL
	SJNBL030513_D1	SJCloud	ST	NBL	NBL	0.985837	0.77	NBL
	SJNBL030513_D2	SJCloud	ST	NBL	NBL	0.986052	0.77	NBL
	SJNBL030555_D1	SJCloud	ST	NBL	NBL	0.978089	0.77	NBL
	SJNBL030623_D1	SJCloud	ST	NBL	NBL	0.983195	0.77	NBL
	SJNBL030641_D1	SJCloud	ST	NBL	NBL	0.971103	0.77	NBL
	SJNBL030694_D1	SJCloud	ST	NBL	NBL	0.986272	0.77	NBL
	SJNBL030721_D1	SJCloud	ST	NBL	NBL	0.919688	0.77	NBL
	SJNBL030749_D1	SJCloud	ST	NBL	NBL	0.96945	0.77	NBL
	SJNBL030749_D2	SJCloud	ST	NBL	NBL	0.962516	0.77	NBL
	SJNBL030793_D1	SJCloud	ST	NBL	NBL	0.984498	0.77	NBL
	SJNBL030793_D2	SJCloud	ST	NBL	NBL	0.985643	0.77	NBL
	SJNBL030810_D1	SJCloud	ST	NBL	NBL	0.96827	0.77	NBL
	SJNBL030810_D2	SJCloud	ST	NBL	NBL	0.982767	0.77	NBL
	SJNBL030820_D1	SJCloud	ST	NBL	NBL	0.935452	0.77	NBL
	SJNBL030824_D1	SJCloud	ST	NBL	NBL	0.96084	0.77	NBL
	SJNBL030842_D1	SJCloud	ST	NBL	NBL	0.823777	0.77	NBL
	SJNBL030875_D1	SJCloud	ST	NBL	NBL	0.982648	0.77	NBL
	SJNBL030882_D1	SJCloud	ST	NBL	NBL	0.984859	0.77	NBL
	SJNBL030917_D1	SJCloud	ST	NBL	NBL	0.963513	0.77	NBL
	SJNBL030925_D2	SJCloud	ST	NBL	NBL	0.977294	0.77	NBL
	SJNBL030955_D1	SJCloud	ST	NBL	NBL	0.981761	0.77	NBL
	SJNBL031046_D2	SJCloud	ST	NBL	NBL	0.986191	0.77	NBL
	SJNBL031046_D3	SJCloud	ST	NBL	NBL	0.985796	0.77	NBL
	SJNBL031053_D1	SJCloud	ST	NBL	NBL	0.984997	0.77	NBL
	SJNBL031070_D1	SJCloud	ST	NBL	NBL	0.981521	0.77	NBL
	SJNBL031145_D1	SJCloud	ST	NBL	NBL	0.974762	0.77	NBL
	SJNBL031232_D1	SJCloud	ST	NBL	NBL	0.974846	0.77	NBL
	SJNBL031239_D1	SJCloud	ST	NBL	NBL	0.970727	0.77	NBL
	SJNBL031246_D1	SJCloud	ST	NBL	NBL	0.979326	0.77	NBL
	SJNBL031261_D1	SJCloud	ST	NBL	NBL	0.980181	0.77	NBL
	SJNBL031277_D1	SJCloud	ST	NBL	NBL	0.976515	0.77	NBL
	SJNBL031338_D1	SJCloud	ST	NBL	NBL	0.983111	0.77	NBL
	SJNBL031559_D1	SJCloud	ST	NBL	NBL	0.981244	0.77	NBL
	SJNBL031585_D1	SJCloud	ST	NBL	NBL	0.980813	0.77	NBL
	SJNBL031598_D1	SJCloud	ST	NBL	NBL	0.979989	0.77	NBL
	SJNBL031647_D1	SJCloud	ST	NBL	NBL	0.975906	0.77	NBL
	SJNBL031668_D1	SJCloud	ST	NBL	NBL	0.902422	0.77	NBL
	SJNBL031668_D2	SJCloud	ST	NBL	NBL	0.983322	0.77	NBL
	SJNBL031802_D1	SJCloud	ST	NBL	NBL	0.965323	0.77	NBL
	SJNBL031802_D2	SJCloud	ST	NBL	NBL	0.971199	0.77	NBL
	SJNBL031886_D1	SJCloud	ST	NBL	NBL	0.978583	0.77	NBL
	SJNBL031899_D1	SJCloud	ST	NBL	NBL	0.985326	0.77	NBL
	SJNBL031947_D1	SJCloud	ST	NBL	NBL	0.9836	0.77	NBL
	SJNBL031995_D1	SJCloud	ST	NBL	NBL	0.957921	0.77	NBL
	SJNBL032008_D1	SJCloud	ST	NBL	NBL	0.977616	0.77	NBL
	SJNBL032063_D1	SJCloud	ST	NBL	NBL	0.982618	0.77	NBL
	SJNBL032082_D2	SJCloud	ST	NBL	NBL	0.982272	0.77	NBL
	SJNBL032087_D1	SJCloud	ST	NBL	NBL	0.985552	0.77	NBL
	SJNBL032130_D1	SJCloud	ST	NBL	NBL	0.98554	0.77	NBL
	SJNBL032144_D1	SJCloud	ST	NBL	NBL	0.971325	0.77	NBL
	SJNBL032164_D1	SJCloud	ST	NBL	NBL	0.977197	0.77	NBL
	SJNBL032208_D1	SJCloud	ST	NBL	NBL	0.985615	0.77	NBL
	SJNBL032212_D1	SJCloud	ST	NBL	NBL	0.985743	0.77	NBL
	SJST030890_D1	SJCloud	ST	NBL	NBL	0.983463	0.77	NBL
	SJOS001103_D1	SJCloud	ST	OS	OS	0.980268	0.77	OS
	SJOS001104_M1	SJCloud	ST	OS	OS	0.954846	0.77	OS
	SJOS001105_D2	SJCloud	ST	OS	OS	0.971646	0.77	OS
	SJOS001107_M1	SJCloud	ST	OS	OS	0.977895	0.77	OS
	SJOS001109_D1	SJCloud	ST	OS	OS	0.973463	0.77	OS
	SJOS001111_M1	SJCloud	ST	OS	OS	0.970492	0.77	OS
	SJOS001112_D1	SJCloud	ST	OS	OS	0.980987	0.77	OS
	SJOS001113_M1	SJCloud	ST	OS	OS	0.985564	0.77	OS
	SJOS001116_M1	SJCloud	ST	OS	OS	0.97169	0.77	OS
	SJOS001116_M2	SJCloud	ST	OS	OS	0.790245	0.77	OS
	SJOS001120_D1	SJCloud	ST	OS	OS	0.983684	0.77	OS
	SJOS001129_M2	SJCloud	ST	OS	OS	0.974957	0.77	OS
	SJOS006_D	SJCloud	ST	OS	OS	0.961419	0.77	OS
	SJOS007_D	SJCloud	ST	OS	OS	0.974995	0.77	OS
	SJOS008_D	SJCloud	ST	OS	OS	0.89991	0.77	OS
	SJOS010_D	SJCloud	ST	OS	OS	0.979129	0.77	OS
	SJOS011_D	SJCloud	ST	OS	OS	0.985687	0.77	OS
	SJOS012_M	SJCloud	ST	OS	OS	0.884455	0.77	OS
	SJOS013768_M1	SJCloud	ST	OS	OS	0.970472	0.77	OS
	SJOS014_D	SJCloud	ST	OS	OS	0.984004	0.77	OS
	SJOS017_D	SJCloud	ST	OS	OS	0.984137	0.77	OS
	SJOS018_D	SJCloud	ST	OS	OS	0.982145	0.77	OS
	SJOS019_D	SJCloud	ST	OS	OS	0.977373	0.77	OS
	SJOS030101_D2	SJCloud	ST	OS	OS	0.973927	0.77	OS
	SJOS030129_D1	SJCloud	ST	OS	OS	0.972505	0.77	OS
	SJOS030129_D2	SJCloud	ST	OS	OS	0.957956	0.77	OS
	SJOS030272_D1	SJCloud	ST	OS	OS	0.986119	0.77	OS
	SJOS030279_D1	SJCloud	ST	OS	OS	0.97396	0.77	OS
	SJOS030371_D1	SJCloud	ST	OS	OS	0.968601	0.77	OS
	SJOS030386_D1	SJCloud	ST	OS	OS	0.694819	0.77	Below Threshold
	SJOS030422_D1	SJCloud	ST	OS	OS	0.944342	0.77	OS
	SJOS030422_D2	SJCloud	ST	OS	OS	0.947219	0.77	OS
	SJOS030441_D1	SJCloud	ST	OS	OS	0.985097	0.77	OS
	SJOS030444_D1	SJCloud	ST	OS	OS	0.983734	0.77	OS
	SJOS030528_D1	SJCloud	ST	OS	OS	0.964149	0.77	OS
	SJOS030566_D1	SJCloud	ST	OS	OS	0.97175	0.77	OS
	SJOS030579_D1	SJCloud	ST	OS	OS	0.981851	0.77	OS
	SJOS030579_D2	SJCloud	ST	OS	OS	0.95576	0.77	OS
	SJOS030589_D1	SJCloud	ST	OS	OS	0.986398	0.77	OS
	SJOS030589_D3	SJCloud	ST	OS	OS	0.964507	0.77	OS
	SJOS030589_D4	SJCloud	ST	OS	OS	0.971875	0.77	OS
	SJOS030589_M3	SJCloud	ST	OS	OS	0.974791	0.77	OS
	SJOS030591_D1	SJCloud	ST	OS	OS	0.976357	0.77	OS
	SJOS030591_D2	SJCloud	ST	OS	OS	0.980213	0.77	OS
	SJOS030597_D1	SJCloud	ST	OS	OS	0.982512	0.77	OS
	SJOS030605_D1	SJCloud	ST	OS	OS	0.986354	0.77	OS
	SJOS030605_R2	SJCloud	ST	OS	OS	0.972892	0.77	OS
	SJOS030645_D1	SJCloud	ST	OS	OS	0.981635	0.77	OS
	SJOS030645_D2	SJCloud	ST	OS	OS	0.983254	0.77	OS
	SJOS030648_D1	SJCloud	ST	OS	OS	0.790409	0.77	OS
	SJOS030752_D1	SJCloud	ST	OS	OS	0.969367	0.77	OS
	SJOS030759_D2	SJCloud	ST	OS	OS	0.976358	0.77	OS
	SJOS030815_D1	SJCloud	ST	OS	OS	0.981876	0.77	OS
	SJOS030861_D3	SJCloud	ST	OS	OS	0.975048	0.77	OS
	SJOS030876_D1	SJCloud	ST	OS	OS	0.965383	0.77	OS
	SJOS030876_D2	SJCloud	ST	OS	OS	0.861004	0.77	OS
	SJOS030876_D4	SJCloud	ST	OS	OS	0.984045	0.77	OS
	SJOS030969_D1	SJCloud	ST	OS	OS	0.983164	0.77	OS
	SJOS031017_D1	SJCloud	ST	OS	OS	0.985606	0.77	OS
	SJOS031071_D1	SJCloud	ST	OS	OS	0.985683	0.77	OS
	SJOS031125_D1	SJCloud	ST	OS	OS	0.976771	0.77	OS
	SJRB001130_M1	SJCloud	ST	RBL	NBL	0.567181	0.77	Below Threshold
	SJRB003_D	SJCloud	ST	RBL	RBL	0.96422	0.733	RBL
	SJRB012408_D1	SJCloud	ST	RBL	RBL	0.956945	0.733	RBL
	SJRB012408_R2	SJCloud	ST	RBL	RBL	0.960688	0.733	RBL
	SJRB030046_D4	SJCloud	ST	RBL	RBL	0.982309	0.733	RBL
	SJRB030050_D1	SJCloud	ST	RBL	RBL	0.982627	0.733	RBL
	SJRB030065_D1	SJCloud	ST	RBL	RBL	0.980183	0.733	RBL
	SJRB030135_D1	SJCloud	ST	RBL	RBL	0.980188	0.733	RBL
	SJRB030141_D1	SJCloud	ST	RBL	OS	0.664204	0.77	Below Threshold
	SJRB030188_D1	SJCloud	ST	RBL	RBL	0.979244	0.733	RBL
	SJRB030188_D6	SJCloud	ST	RBL	RBL	0.981712	0.733	RBL
	SJRB030240_D1	SJCloud	ST	RBL	RBL	0.98023	0.733	RBL
	SJRB030240_D5	SJCloud	ST	RBL	RBL	0.982059	0.733	RBL
	SJRB030252_D1	SJCloud	ST	RBL	RBL	0.982008	0.733	RBL
	SJRB030289_D1	SJCloud	ST	RBL	RBL	0.977688	0.733	RBL
	SJRB030289_D5	SJCloud	ST	RBL	RBL	0.980852	0.733	RBL
	SJRB030304_D1	SJCloud	ST	RBL	RBL	0.982042	0.733	RBL
	SJRB030402_D1	SJCloud	ST	RBL	RBL	0.98186	0.733	RBL
	SJRB030403_D1	SJCloud	ST	RBL	RBL	0.981248	0.733	RBL
	SJRB030408_D1	SJCloud	ST	RBL	RBL	0.983449	0.733	RBL
	SJRB030485_D1	SJCloud	ST	RBL	RBL	0.979917	0.733	RBL
	SJRB030518_D1	SJCloud	ST	RBL	RBL	0.977144	0.733	RBL
	SJRB030626_D1	SJCloud	ST	RBL	RBL	0.80069	0.733	RBL
	SJRB032242_D1	SJCloud	ST	RBL	RBL	0.972009	0.733	RBL
	SJRB032300_D1	SJCloud	ST	RBL	RBL	0.697369	0.733	Below Threshold
	SJRB032321_D1	SJCloud	ST	RBL	RBL	0.980056	0.733	RBL
	SJRB032369_D1	SJCloud	ST	RBL	RBL	0.983198	0.733	RBL
	SJRB032399_D1	SJCloud	ST	RBL	RBL	0.983167	0.733	RBL
	SJRB032434_D1	SJCloud	ST	RBL	RBL	0.977457	0.733	RBL
	SJRB032462_D1	SJCloud	ST	RBL	RBL	0.981932	0.733	RBL
	SJRB032487_D1	SJCloud	ST	RBL	RBL	0.978825	0.733	RBL
	SJRB032502_D1	SJCloud	ST	RBL	RBL	0.963436	0.733	RBL
	SJRB032514_D1	SJCloud	ST	RBL	RBL	0.98131	0.733	RBL
	SJRB032546_D1	SJCloud	ST	RBL	RBL	0.981721	0.733	RBL
	SJRB032576_D1	SJCloud	ST	RBL	RBL	0.982143	0.733	RBL
	SJRB032726_D1	SJCloud	ST	RBL	RBL	0.97653	0.733	RBL
	SJRB033066_D1	SJCloud	ST	RBL	RBL	0.980171	0.733	RBL
	SJRB033227_D1	SJCloud	ST	RBL	RBL	0.981538	0.733	RBL
	SJRB033228_D1	SJCloud	ST	RBL	RBL	0.982888	0.733	RBL
	SJRB033230_D1	SJCloud	ST	RBL	RBL	0.795152	0.733	RBL
	SJRB046154_M1	SJCloud	ST	RBL	RBL	0.93153	0.733	RBL
	SJRB046160_D1	SJCloud	ST	RBL	RBL	0.962481	0.733	RBL
	SJRB046161_D1	SJCloud	ST	RBL	RBL	0.982348	0.733	RBL
	SJRB049187_D4	SJCloud	ST	RBL	RBL	0.98397	0.733	RBL
	SJRB063835_D4	SJCloud	ST	RBL	RBL	0.982321	0.733	RBL
	SJRB063836_D2	SJCloud	ST	RBL	RBL	0.982175	0.733	RBL
	SJRB063837_D4	SJCloud	ST	RBL	RBL	0.97953	0.733	RBL
	SJRB063838_D2	SJCloud	ST	RBL	RBL	0.979183	0.733	RBL
	SJST032024_D1	SJCloud	ST	RBL	RBL	0.891138	0.733	RBL
	SJST030873_D1	SJCloud	ST	RT	RT	0.798026	0.565814	RT
	SJST030945_D1	SJCloud	ST	RT	RT	0.679509	0.565814	RT
	SJST031055_D1	SJCloud	ST	RT	RT	0.863816	0.565814	RT
	SJST031103_D1	SJCloud	ST	RT	RT	0.609795	0.565814	RT
	SJST031758_D1	SJCloud	ST	RT	RT	0.918325	0.565814	RT
	SJST031353_D1	SJCloud	ST	SYNS	SYNS	0.800912	0.565814	SYNS
	SJST031353_D2	SJCloud	ST	SYNS	SYNS	0.735819	0.565814	SYNS
	SJST031379_D1	SJCloud	ST	SYNS	SYNS	0.856571	0.565814	SYNS
	SJST031379_D2	SJCloud	ST	SYNS	SYNS	0.7718	0.565814	SYNS
	SJST031624_D1	SJCloud	ST	SYNS	SYNS	0.794391	0.565814	SYNS
	SJST031726_D1	SJCloud	ST	SYNS	SYNS	0.874177	0.565814	SYNS
	SJST031726_D2	SJCloud	ST	SYNS	SYNS	0.833841	0.565814	SYNS
	SJST032223_D1	SJCloud	ST	SYNS	SYNS	0.873993	0.565814	SYNS
	SJST032561_D1	SJCloud	ST	SYNS	WT	0.514496	0.77	Below Threshold
	SJTALL012399_D1	SJCloud	HM	TALLBCL11B	TALLBCL11B	0.679412	0.5	TALLBCL11B
	SJTALL187_D	SJCloud	HM	TALLBCL11B	TALLBCL11B	0.592417	0.5	TALLBCL11B
	SJBALL022672_D1	SJCloud	HM	TALLHOXA	TALLHOXA	0.706415	0.688	TALLHOXA
	SJINF005_D	SJCloud	HM	TALLHOXA	TALLHOXA	0.68803	0.688	TALLHOXA
	SJMLL008_D	SJCloud	HM	TALLHOXA	TALLHOXA	0.853996	0.688	TALLHOXA
	SJTALL012400_D1	SJCloud	HM	TALLHOXA	TALLHOXA	0.792706	0.688	TALLHOXA
	SJTALL021688_D1	SJCloud	HM	TALLHOXA	TALLHOXA	0.817851	0.688	TALLHOXA
	SJTALL021695_D1	SJCloud	HM	TALLHOXA	TALLHOXA	0.811393	0.688	TALLHOXA
	SJTALL022435_D1	SJCloud	HM	TALLHOXA	TALLHOXA	0.862685	0.688	TALLHOXA
	SJTALL022436_D1	SJCloud	HM	TALLHOXA	TALLHOXA	0.788472	0.688	TALLHOXA
	SJTALL022438_D1	SJCloud	HM	TALLHOXA	TALLHOXA	0.674184	0.688	Below Threshold
	SJTALL022439_D1	SJCloud	HM	TALLHOXA	TALLHOXA	0.886612	0.688	TALLHOXA
	SJTALL022444_D1	SJCloud	HM	TALLHOXA	TALLHOXA	0.749433	0.688	TALLHOXA
	SJTALL022445_D1	SJCloud	HM	TALLHOXA	TALLHOXA	0.881068	0.688	TALLHOXA
	SJTALL022490_D1	SJCloud	HM	TALLHOXA	TALLHOXA	0.738589	0.688	TALLHOXA
	SJTALL022491_D1	SJCloud	HM	TALLHOXA	TALLHOXA	0.855793	0.688	TALLHOXA
	SJTALL022492_D1	SJCloud	HM	TALLHOXA	TALLHOXA	0.75571	0.688	TALLHOXA
	SJTALL022661_D1	SJCloud	HM	TALLHOXA	TALLHOXA	0.779912	0.688	TALLHOXA
	SJTALL030189_D1	SJCloud	HM	TALLHOXA	TALLHOXA	0.829978	0.688	TALLHOXA
	SJTALL030212_D1	SJCloud	HM	TALLHOXA	TALLHOXA	0.793295	0.688	TALLHOXA
	SJTALL174_D	SJCloud	HM	TALLHOXA	TALLHOXA	0.647107	0.688	Below Threshold
	SJINF061_D	SJCloud	HM	TALLLMO2	TALLLMO2	0.583074	0.5	TALLLMO2
	SJINF061_R	SJCloud	HM	TALLLMO2	TALLLMO2	0.541237	0.5	TALLLMO2
	SJTALL030134_D1	SJCloud	HM	TALLLMO2	TALLTAL1	0.571434	0.322	TALLTAL1
	SJTALL030213_D1	SJCloud	HM	TALLLMO2	TALLTAL1	0.610862	0.322	TALLTAL1
	SJTALL031594_D1	SJCloud	HM	TALLLMO2	TALLTAL1	0.563778	0.322	TALLTAL1
	SJTALL031632_D1	SJCloud	HM	TALLLMO2	TALLTAL1	0.618106	0.322	TALLTAL1
	SJTALL031991_D1	SJCloud	HM	TALLLMO2	TALLTAL1	0.44222	0.322	TALLTAL1
	SJTALL032051_D1	SJCloud	HM	TALLLMO2	TALLTAL1	0.464535	0.322	TALLTAL1
	SJHM030102_D1	SJCloud	HM	TALLNKX2	TALLNKX2	0.712966	0.502	TALLNKX2
	SJTALL022665_D1	SJCloud	HM	TALLNKX2	TALLNKX2	0.765077	0.502	TALLNKX2
	SJTALL030527_D1	SJCloud	HM	TALLNKX2	TALLNKX2	0.607032	0.502	TALLNKX2
	SJTALL030684_D1	SJCloud	HM	TALLNKX2	TALLNKX2	0.816476	0.502	TALLNKX2
	SJBALL015199_D1	SJCloud	HM	TALLTAL1	TALLTAL1	0.695381	0.322	TALLTAL1
	SJINF070_D	SJCloud	HM	TALLTAL1	TALLTAL1	0.427292	0.322	TALLTAL1
	SJTALL022441_D1	SJCloud	HM	TALLTAL1	TALLTAL1	0.787685	0.322	TALLTAL1
	SJTALL022448_D1	SJCloud	HM	TALLTAL1	TALLTAL1	0.821056	0.322	TALLTAL1
	SJTALL022449_D1	SJCloud	HM	TALLTAL1	TALLTAL1	0.710284	0.322	TALLTAL1
	SJTALL022451_D1	SJCloud	HM	TALLTAL1	TALLTAL1	0.71664	0.322	TALLTAL1
	SJTALL030064_D1	SJCloud	HM	TALLTAL1	TALLTAL1	0.486569	0.322	TALLTAL1
	SJTALL030124_D1	SJCloud	HM	TALLTAL1	TALLTAL1	0.543847	0.322	TALLTAL1
	SJTALL030494_D1	SJCloud	HM	TALLTAL1	TALLTAL1	0.541395	0.322	TALLTAL1
	SJTALL030551_D1	SJCloud	HM	TALLTAL1	TALLTAL1	0.661023	0.322	TALLTAL1
	SJTALL030933_D1	SJCloud	HM	TALLTAL1	TALLTAL1	0.740701	0.322	TALLTAL1
	SJTALL031265_D1	SJCloud	HM	TALLTAL1	TALLTAL1	0.438845	0.322	TALLTAL1
	SJTALL031446_D1	SJCloud	HM	TALLTAL1	TALLTAL1	0.407589	0.322	TALLTAL1
	SJTALL031481_D1	SJCloud	HM	TALLTAL1	TALLTAL1	0.466474	0.322	TALLTAL1
	SJTALL032007_D1	SJCloud	HM	TALLTAL1	TALLLMO2	0.332712	0.5	Below Threshold
	SJTALL022657_D1	SJCloud	HM	TALLTLX1	TALLTLX1	0.657221	0.734	Below Threshold
	SJTALL030761_D1	SJCloud	HM	TALLTLX1	TALLTLX1	0.914118	0.734	TALLTLX1
	SJTALL031832_D1	SJCloud	HM	TALLTLX1	TALLTLX1	0.907516	0.734	TALLTLX1
	SJTALL032282_D1	SJCloud	HM	TALLTLX1	TALLTLX1	0.917218	0.734	TALLTLX1
	SJTALL032961_D1	SJCloud	HM	TALLTLX1	TALLTLX1	0.893916	0.734	TALLTLX1
	SJTALL012403_D1	SJCloud	HM	TALLTLX3	TALLTLX3	0.802575	0.462	TALLTLX3
	SJTALL022093_D2	SJCloud	HM	TALLTLX3	BALLBCRABL1L	0.358769	0.734	Below Threshold
	SJTALL022117_D2	SJCloud	HM	TALLTLX3	TALLTLX3	0.626825	0.462	TALLTLX3
	SJTALL022446_D1	SJCloud	HM	TALLTLX3	TALLTLX3	0.617514	0.462	TALLTLX3
	SJTALL030071_D1	SJCloud	HM	TALLTLX3	TALLTLX3	0.486136	0.462	TALLTLX3
	SJTALL030125_D1	SJCloud	HM	TALLTLX3	TALLHOXA	0.621324	0.688	Below Threshold
	SJTALL030175_D1	SJCloud	HM	TALLTLX3	TALLTLX3	0.775124	0.462	TALLTLX3
	SJTALL030493_D1	SJCloud	HM	TALLTLX3	TALLTLX3	0.823548	0.462	TALLTLX3
	SJTALL030916_D1	SJCloud	HM	TALLTLX3	TALLTLX3	0.786151	0.462	TALLTLX3
	SJTALL182_D	SJCloud	HM	TALLTLX3	TALLTLX3	0.613589	0.462	TALLTLX3
	SJST030105_D1	SJCloud	ST	THPA	THPA	0.947827	0.77	THPA
	SJST030303_D1	SJCloud	ST	THPA	THPA	0.958226	0.77	THPA
	SJST030329_D1	SJCloud	ST	THPA	THPA	0.95359	0.77	THPA
	SJST030633_D2	SJCloud	ST	THPA	THPA	0.961524	0.77	THPA
	SJST030732_D1	SJCloud	ST	THPA	THPA	0.769387	0.77	Below Threshold
	SJST030732_D2	SJCloud	ST	THPA	THPA	0.777288	0.77	THPA
	SJST030768_D2	SJCloud	ST	THPA	THPA	0.961972	0.77	THPA
	SJST030835_D1	SJCloud	ST	THPA	THPA	0.884072	0.77	THPA
	SJST030909_D1	SJCloud	ST	THPA	THPA	0.94544	0.77	THPA
	SJST030954_D1	SJCloud	ST	THPA	THPA	0.95254	0.77	THPA
	SJST030970_D1	SJCloud	ST	THPA	THPA	0.96445	0.77	THPA
	SJST031270_D1	SJCloud	ST	THPA	THPA	0.79603	0.77	THPA
	SJST031435_D1	SJCloud	ST	THPA	THPA	0.95961	0.77	THPA
	SJST031468_D1	SJCloud	ST	THPA	THPA	0.944468	0.77	THPA
	SJST031651_D1	SJCloud	ST	THPA	THPA	0.959538	0.77	THPA
	SJST031872_D1	SJCloud	ST	THPA	THPA	0.959731	0.77	THPA
	SJST031961_D1	SJCloud	ST	THPA	THPA	0.963587	0.77	THPA
	SJST032118_D1	SJCloud	ST	THPA	THPA	0.925067	0.77	THPA
	SJST032165_D1	SJCloud	ST	THPA	THPA	0.950856	0.77	THPA
	SJST032198_D1	SJCloud	ST	THPA	THPA	0.94605	0.77	THPA
	SJST032214_D1	SJCloud	ST	THPA	THPA	0.963575	0.77	THPA
	SJST032223_D2	SJCloud	ST	THPA	THPA	0.897913	0.77	THPA
	SJST030043_D1	SJCloud	ST	WT	WT	0.985271	0.77	WT
	SJST030634_D1	SJCloud	ST	WT	WT	0.985444	0.77	WT
	SJST031558_D1	SJCloud	ST	WT	WT	0.959161	0.77	WT
	SJST031558_D2	SJCloud	ST	WT	WT	0.953023	0.77	WT
	SJST031620_D1	SJCloud	ST	WT	WT	0.888238	0.77	WT
	SJST031620_D2	SJCloud	ST	WT	WT	0.973741	0.77	WT
	SJST032617_D1	SJCloud	ST	WT	WT	0.984553	0.77	WT
	SJWLM030043_D1	SJCloud	ST	WT	WT	0.924919	0.77	WT
	SJWLM030106_D1	SJCloud	ST	WT	WT	0.984127	0.77	WT
	SJWLM030138_D1	SJCloud	ST	WT	WT	0.983515	0.77	WT
	SJWLM030180_D1	SJCloud	ST	WT	WT	0.948192	0.77	WT
	SJWLM030180_D2	SJCloud	ST	WT	WT	0.979553	0.77	WT
	SJWLM030223_D1	SJCloud	ST	WT	WT	0.975534	0.77	WT
	SJWLM030261_D1	SJCloud	ST	WT	WT	0.977957	0.77	WT
	SJWLM030261_D2	SJCloud	ST	WT	WT	0.968239	0.77	WT
	SJWLM030423_D1	SJCloud	ST	WT	WT	0.95894	0.77	WT
	SJWLM030429_D1	SJCloud	ST	WT	WT	0.94316	0.77	WT
	SJWLM030435_D1	SJCloud	ST	WT	WT	0.980691	0.77	WT
	SJWLM030467_D1	SJCloud	ST	WT	WT	0.982534	0.77	WT
	SJWLM030521_D1	SJCloud	ST	WT	WT	0.983084	0.77	WT
	SJWLM030548_D1	SJCloud	ST	WT	WT	0.985117	0.77	WT
	SJWLM030577_D1	SJCloud	ST	WT	WT	0.984791	0.77	WT
	SJWLM030691_D1	SJCloud	ST	WT	WT	0.977252	0.77	WT
	SJWLM030704_D1	SJCloud	ST	WT	WT	0.979236	0.77	WT
	SJWLM030720_D1	SJCloud	ST	WT	WT	0.973183	0.77	WT
	SJWLM030737_D1	SJCloud	ST	WT	WT	0.977399	0.77	WT
	SJWLM030737_D2	SJCloud	ST	WT	WT	0.980821	0.77	WT
	SJWLM030739_D1	SJCloud	ST	WT	WT	0.977572	0.77	WT
	SJWLM030774_D1	SJCloud	ST	WT	WT	0.968991	0.77	WT
	SJWLM030792_D1	SJCloud	ST	WT	WT	0.9811	0.77	WT
	SJWLM030792_D2	SJCloud	ST	WT	WT	0.983652	0.77	WT
	SJWLM030792_D3	SJCloud	ST	WT	WT	0.978705	0.77	WT
	SJWLM030897_D1	SJCloud	ST	WT	WT	0.983811	0.77	WT
	SJWLM030897_D4	SJCloud	ST	WT	WT	0.984878	0.77	WT
	SJWLM030902_D1	SJCloud	ST	WT	WT	0.795094	0.77	WT
	SJWLM030924_D1	SJCloud	ST	WT	WT	0.981702	0.77	WT
	SJWLM030951_D1	SJCloud	ST	WT	WT	0.985941	0.77	WT
	SJWLM031009_D1	SJCloud	ST	WT	WT	0.973351	0.77	WT
	SJWLM031124_D1	SJCloud	ST	WT	WT	0.975557	0.77	WT
	SJWLM031124_D2	SJCloud	ST	WT	WT	0.979454	0.77	WT
	SJWLM031124_D3	SJCloud	ST	WT	WT	0.980338	0.77	WT
	SJWLM031124_D4	SJCloud	ST	WT	WT	0.96781	0.77	WT
	SJWLM031171_D1	SJCloud	ST	WT	WT	0.982345	0.77	WT
	SJWLM031308_D1	SJCloud	ST	WT	WT	0.980383	0.77	WT
	SJWLM031333_D1	SJCloud	ST	WT	WT	0.959002	0.77	WT
	SJWLM031333_D2	SJCloud	ST	WT	OS	0.839614	0.77	OS
	SJWLM031454_D1	SJCloud	ST	WT	WT	0.950185	0.77	WT
	SJWLM031558_R2	SJCloud	ST	WT	WT	0.96452	0.77	WT
	SJWLM031641_D1	SJCloud	ST	WT	WT	0.972089	0.77	WT
	SJWLM031641_D2	SJCloud	ST	WT	WT	0.985028	0.77	WT
	SJWLM031677_D1	SJCloud	ST	WT	WT	0.976133	0.77	WT
	SJWLM031677_D2	SJCloud	ST	WT	WT	0.97859	0.77	WT
	SJWLM031811_D1	SJCloud	ST	WT	WT	0.981006	0.77	WT
	SJWLM031928_D1	SJCloud	ST	WT	WT	0.981994	0.77	WT
	SJWLM031928_D2	SJCloud	ST	WT	WT	0.971831	0.77	WT
	SJWLM031962_D1	SJCloud	ST	WT	WT	0.954399	0.77	WT
	SJWLM031998_D1	SJCloud	ST	WT	WT	0.959076	0.77	WT
	SJWLM032016_D1	SJCloud	ST	WT	WT	0.977446	0.77	WT
	SJWLM032040_D1	SJCloud	ST	WT	WT	0.98124	0.77	WT
	SJWLM032103_D1	SJCloud	ST	WT	WT	0.973117	0.77	WT
	SJWLM032117_D1	SJCloud	ST	WT	WT	0.983698	0.77	WT
	SJWLM032169_D1	SJCloud	ST	WT	WT	0.982129	0.77	WT
	SJWLM032215_D1	SJCloud	ST	WT	WT	0.983521	0.77	WT
	SJWLM032218_D1	SJCloud	ST	WT	WT	0.97238	0.77	WT
	SJWLM032386_D1	SJCloud	ST	WT	WT	0.981132	0.77	WT
	SJWLM032430_D1	SJCloud	ST	WT	WT	0.981109	0.77	WT
	SJWLM032636_D1	SJCloud	ST	WT	WT	0.970337	0.77	WT
	SJWLM032636_D2	SJCloud	ST	WT	WT	0.973579	0.77	WT
	SJWLM032659_D1	SJCloud	ST	WT	WT	0.967068	0.77	WT
	SJWLM032659_D2	SJCloud	ST	WT	WT	0.902658	0.77	WT
	SJWLM032660_D1	SJCloud	ST	WT	WT	0.985297	0.77	WT
	SJWLM032660_D2	SJCloud	ST	WT	WT	0.980216	0.77	WT
	SJWLM032669_D1	SJCloud	ST	WT	WT	0.979741	0.77	WT
	SJWLM032725_D1	SJCloud	ST	WT	WT	0.961289	0.77	WT
	SJWLM032725_D3	SJCloud	ST	WT	WT	0.984614	0.77	WT
	10-PARSET-09A-01R	TARGET	HM	TALLBCL11B	TALLBCL11B	0.637558	0.5	TALLBCL11B
	10-PASJYI-09A-01R	TARGET	HM	TALLBCL11B	TALLBCL11B	0.516948	0.5	TALLBCL11B
	10-PATXKW-03A-01R	TARGET	HM	TALLBCL11B	TALLBCL11B	0.361684	0.5	Below Threshold
	10-PAUCDY-09A-01R	TARGET	HM	TALLBCL11B	TALLBCL11B	0.64411	0.5	TALLBCL11B
	10-PARNSP-09A-01R	TARGET	HM	TALLNKX2	TALLNKX2	0.886296	0.502	TALLNKX2
	10-PASRMM-09A-01R	TARGET	HM	TALLNKX2	TALLNKX2	0.837062	0.502	TALLNKX2
	10-PASUIN-09A-01R	TARGET	HM	TALLNKX2	TALLNKX2	0.845646	0.502	TALLNKX2
	10-PASWZJ-09A-01R	TARGET	HM	TALLNKX2	TALLNKX2	0.756434	0.502	TALLNKX2
	10-PATHFE-09A-01R	TARGET	HM	TALLNKX2	TALLNKX2	0.892279	0.502	TALLNKX2
	10-PATSLH-09A-01R	TARGET	HM	TALLNKX2	TALLNKX2	0.846081	0.502	TALLNKX2
	10-PATVDA-03A-01R	TARGET	HM	TALLNKX2	BALLHYPER	0.518607	0.734	Below Threshold
	10-PATWNL-09A-01R	TARGET	HM	TALLNKX2	TALLNKX2	0.765084	0.502	TALLNKX2
	10-PATWYZ-09A-01R	TARGET	HM	TALLNKX2	TALLNKX2	0.860385	0.502	TALLNKX2
	10-PATZFF-09A-01R	TARGET	HM	TALLNKX2	TALLNKX2	0.875917	0.502	TALLNKX2
	10-PAUBTC-09A-01R	TARGET	HM	TALLNKX2	TALLNKX2	0.833645	0.502	TALLNKX2
	10-PARFPJ-09A-01R	TARGET	HM	TALLTAL2	TALLTAL2	0.253785	0.5	Below Threshold
	10-PATCZN-09A-01R	TARGET	HM	TALLTAL2	TALLTAL2	0.670411	0.5	TALLTAL2
	10-PATGKE-09A-01R	TARGET	HM	TALLTAL2	TALLTAL2	0.498023	0.5	Below Threshold
	10-PATHRF-09A-01R	TARGET	HM	TALLTAL2	TALLTAL2	0.620245	0.5	TALLTAL2
	10-PATJLT-09A-01R	TARGET	HM	TALLTAL2	TALLTAL1	0.515179	0.322	TALLTAL1
	10-PATRNA-09A-01R	TARGET	HM	TALLTAL2	TALLTAL2	0.681839	0.5	TALLTAL2
	10-PARFDL-09A-01R	TARGET	HM	TALLTLX1	TALLTLX1	0.902755	0.734	TALLTLX1
	10-PARXLS-09A-01R	TARGET	HM	TALLTLX1	TALLTLX1	0.896215	0.734	TALLTLX1
	10-PARXMV-03A-01R	TARGET	HM	TALLTLX1	TALLTLX1	0.904979	0.734	TALLTLX1
	10-PARYGI-03A-01R	TARGET	HM	TALLTLX1	TALLTLX1	0.912541	0.734	TALLTLX1
	10-PASSHC-09A-01R	TARGET	HM	TALLTLX1	TALLTLX1	0.870107	0.734	TALLTLX1
	10-PASXLZ-09A-01R	TARGET	HM	TALLTLX1	TALLTLX1	0.908166	0.734	TALLTLX1
	10-PATBYK-09A-01R	TARGET	HM	TALLTLX1	TALLTLX1	0.944108	0.734	TALLTLX1
	10-PATDLG-09A-01R	TARGET	HM	TALLTLX1	TALLTLX1	0.929058	0.734	TALLTLX1
	10-PATFVG-09A-01R	TARGET	HM	TALLTLX1	TALLTLX1	0.920506	0.734	TALLTLX1
	10-PATFYZ-09A-01R	TARGET	HM	TALLTLX1	TALLTLX1	0.922648	0.734	TALLTLX1
	10-PATGBY-09A-01R	TARGET	HM	TALLTLX1	TALLTLX1	0.92215	0.734	TALLTLX1
	10-PATLHS-09A-01R	TARGET	HM	TALLTLX1	TALLTLX1	0.866009	0.734	TALLTLX1
	10-PATLRZ-09A-01R	TARGET	HM	TALLTLX1	TALLTLX1	0.893024	0.734	TALLTLX1
	10-PATPGE-09A-01R	TARGET	HM	TALLTLX1	TALLTLX1	0.939209	0.734	TALLTLX1
	10-PATRXL-09A-01R	TARGET	HM	TALLTLX1	TALLTLX1	0.888632	0.734	TALLTLX1
	10-PATZVD-09A-01R	TARGET	HM	TALLTLX1	TALLTLX1	0.919879	0.734	TALLTLX1
	10-PAUBCT-09A-01R	TARGET	HM	TALLTLX1	TALLTLX1	0.878192	0.734	TALLTLX1
	zcc113-T	ZERO	ST	RT	RT	0.764263	0.565814	RT
	zcc167-T	ZERO	ST	RT	RT	0.920041	0.565814	RT
	zcc168-T	ZERO	ST	RT	RT	0.825714	0.565814	RT
	zcc202-T	ZERO	ST	RT	RT	0.827373	0.565814	RT
	zcc221-T	ZERO	ST	RT	RT	0.912874	0.565814	RT
	zcc28-T	ZERO	ST	RT	RT	0.90715	0.565814	RT

[truncated: 14 more sheets: Table S11, Table S12, Table S13, Table S14, Table S15, Table S16, Table S17, Table S18, Table S19, Table S20, Table S21, Table S22, Table S23, Table S24]
